# Supplementary material for: Genomic signatures in Variovorax enabling colonization of the Populus endosphere
Source: mSystems. 2026 Jan 16;11(2):e01605-25. doi: 10.1128/msystems.01605-25 (PMC12911387; doi:10.1128/msystems.01605-25)
Supplement: Supplemental tables — Tables S1 to S4. [file msystems.01605-25-s0002.xlsx]

## Sheet: Supp. Table 1
Table S1: Strains used in this study.
Strain Name	IMG Genome ID	Tree Species	EcoUnit	Isolation Media
Variovorax sp. BK119	2799112243	P. deltoides	Root	R2A
Variovorax sp. BK151	2799112225	P. deltoides	Root	R2A
Variovorax sp. BK370	2795386127	P. deltoides	Root	R2A
Variovorax sp. BK460	2795386117	P. deltoides	Root	R2A
Variovorax sp. BK613	2825234338	P. deltoides	Root	R2A
Variovorax sp. BK658	2825270441	P. deltoides	Root	R2A
Variovorax sp. BT01	2738543013	P. deltoides	Rhizosphere	Yeast Mannitol
Variovorax sp. CF079	2687453692	P. deltoides	Endosphere	R2A
Variovorax sp. CF313	2513020051	P. deltoides	Endosphere	R2A
Variovorax sp. GV004	2757320526	P. trichocarpa	Endosphere	R2A
Variovorax sp. GV008	2738541307	P. trichocarpa	Endosphere	R2A
Variovorax sp. GV014	2757320433	P. trichocarpa	Endosphere	R2A
Variovorax sp. GV035	2757320412	P. trichocarpa	Endosphere	Salicylate
Variovorax sp. GV040	2738543019	P. trichocarpa	Endosphere	Salicylate
Variovorax sp. GV042	2757320422	P. trichocarpa	Endosphere	Salicylate
Variovorax sp. GV051	2738541277	P. trichocarpa	Endosphere	Salicin
Variovorax sp. OK202	2687453690	P. trichocarpa	Rhizosphere	R2A
Variovorax sp. OK212	2690315635	P. trichocarpa	Endosphere	R2A
Variovorax sp. OK605	2609459724	P. trichocarpa	Endosphere	R2A
Variovorax sp. OV084	2687453687	P. trichocarpa	Endosphere	R2A
Variovorax sp. OV329	2687453688	P. trichocarpa	Endosphere	R2A
Variovorax sp. OV700	2687453678	P. trichocarpa	Endosphere	R2A
Variovorax sp. PDC80	2687453681	P. deltoides	Endosphere	R2A
Variovorax sp. YR216	2690315647	P. deltoides	Rhizosphere	R2A
Variovorax sp. YR266	2687453812	P. deltoides	Endosphere	R2A
Variovorax sp. YR634	2690315617	P. deltoides	Endosphere	R2A
Variovorax sp. YR750	2687453686	P. deltoides	Endosphere	R2A
Variovorax sp. YR752	2734482178	P. deltoides	Endosphere	R2A

## Sheet: Supp. Table 2
Table S2: KO (KEGG Ortholog) frequency distribution among endosphere- and non-endosphere-enriched lineages.
ko_id	Endosphere	Non-Endosphere	freq_Endosphere	freq_NonEndo	enriched_in	ko_name
K03534	4	2	1	0.181818	Endosphere	L-rhamnose mutarotase [EC:5.1.3.32]
K06995	4	2	1	0.181818	Endosphere	uncharacterized protein
K18201	4	2	1	0.181818	Endosphere	hydroxylysine kinase [EC:2.7.1.81]
K18333	4	2	1	0.181818	Endosphere	L-fucose dehydrogenase
K18334	4	2	1	0.181818	Endosphere	L-fuconate dehydratase [EC:4.2.1.68]
K20268	4	2	1	0.181818	Endosphere	rhizosphere induced protein
K24411	4	2	1	0.181818	Endosphere	oxazoline/thiazoline synthase [EC:6.2.2.2 6.2.2.3]
K01483	4	4	1	0.363636	Endosphere	ureidoglycolate lyase [EC:4.3.2.3]
K19640	4	4	1	0.363636	Endosphere	putative two-component system protein, hydrogenase maturation factor HypX/HoxX
K22820	4	4	1	0.363636	Endosphere	3-oxochol-4-en-24-oyl-CoA dehydrogenase [EC:1.3.99.-]
K01178	3	2	0.75	0.181818	Endosphere	glucoamylase [EC:3.2.1.3]
K03219	3	2	0.75	0.181818	Endosphere	type III secretion protein C
K03222	3	2	0.75	0.181818	Endosphere	type III secretion protein J
K03223	3	2	0.75	0.181818	Endosphere	type III secretion protein L
K03224	3	2	0.75	0.181818	Endosphere	ATP synthase in type III secretion protein N [EC:7.4.2.8]
K03225	3	2	0.75	0.181818	Endosphere	type III secretion protein Q
K03226	3	2	0.75	0.181818	Endosphere	type III secretion protein R
K03227	3	2	0.75	0.181818	Endosphere	type III secretion protein S
K03228	3	2	0.75	0.181818	Endosphere	type III secretion protein T
K03229	3	2	0.75	0.181818	Endosphere	type III secretion protein U
K03230	3	2	0.75	0.181818	Endosphere	type III secretion protein V
K03299	3	2	0.75	0.181818	Endosphere	gluconate:H+ symporter, GntP family
K04054	3	2	0.75	0.181818	Endosphere	type III secretion protein K
K07250	3	2	0.75	0.181818	Endosphere	4-aminobutyrate aminotransferase / (S)-3-amino-2-methylpropionate transaminase / 5-aminovalerate transaminase [EC:2.6.1.19 2.6.1.22 2.6.1.48]
K11003	3	2	0.75	0.181818	Endosphere	hemolysin D
K12255	3	2	0.75	0.181818	Endosphere	guanidinobutyrase [EC:3.5.3.7]
K12536	3	2	0.75	0.181818	Endosphere	ATP-binding cassette, subfamily C, bacterial exporter for protease/lipase
K12537	3	2	0.75	0.181818	Endosphere	membrane fusion protein, protease secretion system
K21747	3	2	0.75	0.181818	Endosphere	AraC family transcriptional regulator, alkane utilization regulator
K00464	4	5	1	0.454545	None	all-trans-8'-apo-beta-carotenal 15,15'-oxygenase [EC:1.13.11.75]
K02651	4	5	1	0.454545	None	pilus assembly protein Flp/PilA
K06160	4	5	1	0.454545	None	putative pyoverdin transport system ATP-binding/permease protein
K06181	4	5	1	0.454545	None	23S rRNA pseudouridine2457 synthase [EC:5.4.99.20]
K07046	4	5	1	0.454545	None	L-fuconolactonase [EC:3.1.1.-]
K08282	4	5	1	0.454545	None	non-specific serine/threonine protein kinase [EC:2.7.11.1]
K09128	4	5	1	0.454545	None	uncharacterized protein
K10531	4	5	1	0.454545	None	L-ornithine N5-monooxygenase [EC:1.14.13.195 1.14.13.196]
K12444	4	5	1	0.454545	None	phthiocerol/phenolphthiocerol synthesis type-I polyketide synthase E [EC:2.3.1.292]
K13255	4	5	1	0.454545	None	ferric iron reductase protein FhuF
K16871	4	5	1	0.454545	None	4-aminobutyrate---pyruvate transaminase [EC:2.6.1.96]
K17830	4	5	1	0.454545	None	digeranylgeranylglycerophospholipid reductase [EC:1.3.1.101 1.3.7.11]
K18555	4	5	1	0.454545	None	fluoroquinolone resistance protein
K22252	4	5	1	0.454545	None	GDP-6-deoxy-D-talose 4-dehydrogenase [EC:1.1.1.135]
K07317	2	0	0.5	0	Endosphere	adenine-specific DNA-methyltransferase [EC:2.1.1.72]
K09712	2	0	0.5	0	Endosphere	uncharacterized protein
K11750	2	0	0.5	0	Endosphere	esterase FrsA [EC:3.1.-.-]
K18058	2	0	0.5	0	Endosphere	L-asparagine oxygenase [EC:1.14.11.39]
K18093	2	0	0.5	0	Endosphere	imipenem/basic amino acid-specific outer membrane pore [EC:3.4.21.-]
K20817	2	0	0.5	0	Endosphere	N-acyl-D-aspartate deacylase [EC:3.5.1.83]
K00091	3	3	0.75	0.272727	Endosphere	dihydroflavonol-4-reductase [EC:1.1.1.219]
K04780	3	3	0.75	0.272727	Endosphere	nonribosomal peptide synthetase DhbF
K07038	3	3	0.75	0.272727	Endosphere	inner membrane protein
K09980	3	3	0.75	0.272727	Endosphere	uncharacterized protein
K16300	3	3	0.75	0.272727	Endosphere	membrane fusion protein, epimerase transport system
K16862	3	3	0.75	0.272727	Endosphere	mitochondrial cardiolipin hydrolase [EC:3.1.4.-]
K18297	3	3	0.75	0.272727	Endosphere	LysR family transcriptional regulator, mexEF-oprN operon transcriptional activator
K18369	3	3	0.75	0.272727	Endosphere	alcohol dehydrogenase [EC:1.1.1.-]
K21000	3	3	0.75	0.272727	Endosphere	polysaccharide biosynthesis protein PslG
K00126	4	6	1	0.545455	None	formate dehydrogenase subunit delta [EC:1.17.1.9]
K00652	4	6	1	0.545455	None	8-amino-7-oxononanoate synthase [EC:2.3.1.47]
K00694	4	6	1	0.545455	None	cellulose synthase (UDP-forming) [EC:2.4.1.12]
K00784	4	6	1	0.545455	None	ribonuclease Z [EC:3.1.26.11]
K00833	4	6	1	0.545455	None	adenosylmethionine---8-amino-7-oxononanoate aminotransferase [EC:2.6.1.62]
K01259	4	6	1	0.545455	None	proline iminopeptidase [EC:3.4.11.5]
K01322	4	6	1	0.545455	None	prolyl oligopeptidase [EC:3.4.21.26]
K01935	4	6	1	0.545455	None	dethiobiotin synthetase [EC:6.3.3.3]
K02224	4	6	1	0.545455	None	cobyrinic acid a,c-diamide synthase [EC:6.3.5.9 6.3.5.11]
K02230	4	6	1	0.545455	None	cobaltochelatase CobN [EC:6.6.1.2]
K02234	4	6	1	0.545455	None	cobalamin biosynthesis protein CobW
K03113	4	6	1	0.545455	None	translation initiation factor 1
K03405	4	6	1	0.545455	None	magnesium chelatase subunit I [EC:6.6.1.1]
K03429	4	6	1	0.545455	None	processive 1,2-diacylglycerol beta-glucosyltransferase [EC:2.4.1.315]
K03811	4	6	1	0.545455	None	nicotinamide mononucleotide transporter
K03827	4	6	1	0.545455	None	putative acetyltransferase [EC:2.3.1.-]
K04719	4	6	1	0.545455	None	5,6-dimethylbenzimidazole synthase [EC:1.13.11.79]
K05375	4	6	1	0.545455	None	MbtH protein
K07044	4	6	1	0.545455	None	uncharacterized protein
K07661	4	6	1	0.545455	None	two-component system, OmpR family, response regulator RstA
K09018	4	6	1	0.545455	None	pyrimidine oxygenase [EC:1.14.99.46]
K09021	4	6	1	0.545455	None	aminoacrylate peracid reductase
K09023	4	6	1	0.545455	None	aminoacrylate hydrolase [EC:3.5.1.-]
K09024	4	6	1	0.545455	None	flavin reductase [EC:1.5.1.-]
K11208	4	6	1	0.545455	None	GST-like protein
K12658	4	6	1	0.545455	None	4-hydroxyproline epimerase [EC:5.1.1.8]
K13028	4	6	1	0.545455	None	aldoxime dehydratase [EC:4.99.1.5]
K13580	4	6	1	0.545455	None	magnesium chelatase subunit ChlD-like protein
K17760	4	6	1	0.545455	None	quinohemoprotein ethanol dehydrogenase [EC:1.1.9.1]
K18009	4	6	1	0.545455	None	meso-butanediol dehydrogenase / (S,S)-butanediol dehydrogenase / diacetyl reductase [EC:1.1.1.- 1.1.1.76 1.1.1.304]
K18425	4	6	1	0.545455	None	3-hydroxy-D-aspartate aldolase [EC:4.1.3.41]
K03198	2	1	0.5	0.0909091	Endosphere	type IV secretion system protein VirB3
K12262	2	1	0.5	0.0909091	Endosphere	superoxide oxidase [EC:1.10.3.17]
K12538	2	1	0.5	0.0909091	Endosphere	outer membrane protein, protease secretion system
K18144	2	1	0.5	0.0909091	Endosphere	two-component system, OmpR family, response regulator AdeR
K20974	2	1	0.5	0.0909091	Endosphere	two-component system, sensor histidine kinase [EC:2.7.13.3]
K01173	3	4	0.75	0.363636	Endosphere	endonuclease G, mitochondrial
K03325	3	4	0.75	0.363636	Endosphere	arsenite transporter
K07071	3	4	0.75	0.363636	Endosphere	uncharacterized protein
K11089	3	4	0.75	0.363636	Endosphere	60 kDa SS-A/Ro ribonucleoprotein
K17228	3	4	0.75	0.363636	Endosphere	dimethylsulfone monooxygenase [EC:1.14.14.35]
K19246	3	4	0.75	0.363636	Endosphere	arachidonate 15-lipoxygenase [EC:1.13.11.33]
K22303	3	4	0.75	0.363636	Endosphere	alpha-ketoglutarate-dependent sulfate ester dioxygenase [EC:1.14.11.-]
K00030	4	7	1	0.636364	None	isocitrate dehydrogenase (NAD+) [EC:1.1.1.41]
K00033	4	7	1	0.636364	None	6-phosphogluconate dehydrogenase [EC:1.1.1.44 1.1.1.343]
K00138	4	7	1	0.636364	None	aldehyde dehydrogenase [EC:1.2.1.-]
K00227	4	7	1	0.636364	None	Delta7-sterol 5-desaturase [EC:1.14.19.20]
K00880	4	7	1	0.636364	None	L-xylulokinase [EC:2.7.1.53]
K01512	4	7	1	0.636364	None	acylphosphatase [EC:3.6.1.7]
K01531	4	7	1	0.636364	None	P-type Mg2+ transporter [EC:7.2.2.14]
K01577	4	7	1	0.636364	None	oxalyl-CoA decarboxylase [EC:4.1.1.8]
K01835	4	7	1	0.636364	None	phosphoglucomutase [EC:5.4.2.2]
K01974	4	7	1	0.636364	None	RNA 3'-terminal phosphate cyclase (ATP) [EC:6.5.1.4]
K02278	4	7	1	0.636364	None	prepilin peptidase CpaA [EC:3.4.23.43]
K02279	4	7	1	0.636364	None	pilus assembly protein CpaB
K03863	4	7	1	0.636364	None	vanillate monooxygenase ferredoxin subunit
K03928	4	7	1	0.636364	None	carboxylesterase [EC:3.1.1.1]
K06143	4	7	1	0.636364	None	inner membrane protein
K06726	4	7	1	0.636364	None	D-ribose pyranase [EC:5.4.99.62]
K07178	4	7	1	0.636364	None	RIO kinase 1 [EC:2.7.11.1]
K07483	4	7	1	0.636364	None	transposase
K07484	4	7	1	0.636364	None	transposase
K07684	4	7	1	0.636364	None	two-component system, NarL family, nitrate/nitrite response regulator NarL
K08177	4	7	1	0.636364	None	MFS transporter, OFA family, oxalate/formate antiporter
K08967	4	7	1	0.636364	None	1,2-dihydroxy-3-keto-5-methylthiopentene dioxygenase [EC:1.13.11.53 1.13.11.54]
K09962	4	7	1	0.636364	None	uncharacterized protein
K09969	4	7	1	0.636364	None	general L-amino acid transport system substrate-binding protein
K09970	4	7	1	0.636364	None	general L-amino acid transport system permease protein
K09971	4	7	1	0.636364	None	general L-amino acid transport system permease protein
K09973	4	7	1	0.636364	None	uncharacterized protein
K10815	4	7	1	0.636364	None	hydrogen cyanide synthase HcnB [EC:1.4.99.5]
K11645	4	7	1	0.636364	None	fructose-bisphosphate aldolase, class I [EC:4.1.2.13]
K11936	4	7	1	0.636364	None	poly-beta-1,6-N-acetyl-D-glucosamine synthase [EC:2.4.1.-]
K12541	4	7	1	0.636364	None	ATP-binding cassette, subfamily C, bacterial LapB
K12542	4	7	1	0.636364	None	membrane fusion protein, adhesin transport system
K13794	4	7	1	0.636364	None	LysR family transcriptional regulator, regulatory protein for tcuABC
K13795	4	7	1	0.636364	None	citrate/tricarballylate utilization protein
K13796	4	7	1	0.636364	None	tricarballylate dehydrogenase
K14338	4	7	1	0.636364	None	cytochrome P450 / NADPH-cytochrome P450 reductase [EC:1.14.14.1 1.6.2.4]
K14414	4	7	1	0.636364	None	transcriptional regulatory protein RtcR
K14415	4	7	1	0.636364	None	tRNA-splicing ligase RtcB (3'-phosphate/5'-hydroxy nucleic acid ligase) [EC:6.5.1.8]
K16238	4	7	1	0.636364	None	ethanolamine permease
K18166	4	7	1	0.636364	None	FAD-dependent oxidoreductase domain-containing protein 1
K18471	4	7	1	0.636364	None	methylglyoxal reductase [EC:1.1.1.-]
K21062	4	7	1	0.636364	None	1-pyrroline-4-hydroxy-2-carboxylate deaminase [EC:3.5.4.22]
K21563	4	7	1	0.636364	None	CRP/FNR family transcriptional regulator, dissimilatory nitrate respiration regulator
K00146	2	2	0.5	0.181818	Endosphere	phenylacetaldehyde dehydrogenase [EC:1.2.1.39]
K00263	2	2	0.5	0.181818	Endosphere	leucine dehydrogenase [EC:1.4.1.9]
K01077	2	2	0.5	0.181818	Endosphere	alkaline phosphatase [EC:3.1.3.1]
K05351	2	2	0.5	0.181818	Endosphere	D-xylulose reductase [EC:1.1.1.9]
K05794	2	2	0.5	0.181818	Endosphere	tellurite resistance protein TerC
K08978	2	2	0.5	0.181818	Endosphere	bacterial/archaeal transporter family protein
K10036	2	2	0.5	0.181818	Endosphere	glutamine transport system substrate-binding protein
K10037	2	2	0.5	0.181818	Endosphere	glutamine transport system permease protein
K10094	2	2	0.5	0.181818	Endosphere	nickel transport protein
K10536	2	2	0.5	0.181818	Endosphere	agmatine deiminase [EC:3.5.3.12]
K11004	2	2	0.5	0.181818	Endosphere	ATP-binding cassette, subfamily B, bacterial HlyB/CyaB
K11918	2	2	0.5	0.181818	Endosphere	type VI secretion system protein
K12990	2	2	0.5	0.181818	Endosphere	rhamnosyltransferase [EC:2.4.1.-]
K16347	2	2	0.5	0.181818	Endosphere	entericidin A
K18456	2	2	0.5	0.181818	Endosphere	8-oxoguanine deaminase [EC:3.5.4.32]
K20451	2	2	0.5	0.181818	Endosphere	methylitaconate Delta-isomerase [EC:5.3.3.6]
K22441	2	2	0.5	0.181818	Endosphere	diamine N-acetyltransferase [EC:2.3.1.57]
K01621	3	5	0.75	0.454545	None	xylulose-5-phosphate/fructose-6-phosphate phosphoketolase [EC:4.1.2.9 4.1.2.22]
K02277	3	5	0.75	0.454545	None	cytochrome c oxidase subunit IV [EC:7.1.1.9]
K05548	3	5	0.75	0.454545	None	MFS transporter, AAHS family, benzoate transport protein
K06200	3	5	0.75	0.454545	None	carbon starvation protein
K06900	3	5	0.75	0.454545	None	uncharacterized protein
K07074	3	5	0.75	0.454545	None	uncharacterized protein
K07481	3	5	0.75	0.454545	None	transposase, IS5 family
K07576	3	5	0.75	0.454545	None	metallo-beta-lactamase family protein
K08166	3	5	0.75	0.454545	None	MFS transporter, DHA2 family, methylenomycin A resistance protein
K13637	3	5	0.75	0.454545	None	GntR family transcriptional regulator, uxu operon transcriptional repressor
K14731	3	5	0.75	0.454545	None	epsilon-lactone hydrolase [EC:3.1.1.83]
K15060	3	5	0.75	0.454545	None	5,5'-dehydrodivanillate O-demethylase oxygenase subunit [EC:1.14.13.-]
K16091	3	5	0.75	0.454545	None	Fe(3+) dicitrate transport protein
K22293	3	5	0.75	0.454545	None	GntR family transcriptional regulator, rspAB operon transcriptional repressor
K23518	3	5	0.75	0.454545	None	O-acetyl-ADP-ribose deacetylase [EC:3.1.1.106]
K00404	4	8	1	0.727273	None	cytochrome c oxidase cbb3-type subunit I [EC:7.1.1.9]
K00405	4	8	1	0.727273	None	cytochrome c oxidase cbb3-type subunit II
K00406	4	8	1	0.727273	None	cytochrome c oxidase cbb3-type subunit III
K00407	4	8	1	0.727273	None	cytochrome c oxidase cbb3-type subunit IV
K00428	4	8	1	0.727273	None	cytochrome c peroxidase [EC:1.11.1.5]
K00635	4	8	1	0.727273	None	diacylglycerol O-acyltransferase / wax synthase [EC:2.3.1.20 2.3.1.75]
K00995	4	8	1	0.727273	None	CDP-diacylglycerol---glycerol-3-phosphate 3-phosphatidyltransferase [EC:2.7.8.5]
K01505	4	8	1	0.727273	None	1-aminocyclopropane-1-carboxylate deaminase [EC:3.5.99.7]
K01533	4	8	1	0.727273	None	P-type Cu2+ transporter [EC:7.2.2.9]
K01623	4	8	1	0.727273	None	fructose-bisphosphate aldolase, class I [EC:4.1.2.13]
K01715	4	8	1	0.727273	None	enoyl-CoA hydratase [EC:4.2.1.17]
K01801	4	8	1	0.727273	None	maleylpyruvate isomerase [EC:5.2.1.4]
K02000	4	8	1	0.727273	None	glycine betaine/proline transport system ATP-binding protein [EC:7.6.2.9]
K02001	4	8	1	0.727273	None	glycine betaine/proline transport system permease protein
K02002	4	8	1	0.727273	None	glycine betaine/proline transport system substrate-binding protein
K02280	4	8	1	0.727273	None	pilus assembly protein CpaC
K02282	4	8	1	0.727273	None	pilus assembly protein CpaE
K02283	4	8	1	0.727273	None	pilus assembly protein CpaF [EC:7.4.2.8]
K03288	4	8	1	0.727273	None	MFS transporter, MHS family, citrate/tricarballylate:H+ symporter
K03651	4	8	1	0.727273	None	3',5'-cyclic-AMP phosphodiesterase [EC:3.1.4.53]
K06188	4	8	1	0.727273	None	aquaporin Z
K06978	4	8	1	0.727273	None	uncharacterized protein
K07025	4	8	1	0.727273	None	putative hydrolase of the HAD superfamily
K07100	4	8	1	0.727273	None	putative phosphoribosyl transferase
K07391	4	8	1	0.727273	None	magnesium chelatase family protein
K07497	4	8	1	0.727273	None	putative transposase
K07642	4	8	1	0.727273	None	two-component system, OmpR family, sensor histidine kinase BaeS [EC:2.7.13.3]
K07664	4	8	1	0.727273	None	two-component system, OmpR family, response regulator BaeR
K09019	4	8	1	0.727273	None	3-hydroxypropanoate dehydrogenase [EC:1.1.1.-]
K09792	4	8	1	0.727273	None	uncharacterized protein
K09926	4	8	1	0.727273	None	uncharacterized protein
K09950	4	8	1	0.727273	None	uncharacterized protein
K10125	4	8	1	0.727273	None	two-component system, NtrC family, C4-dicarboxylate transport sensor histidine kinase DctB [EC:2.7.13.3]
K10126	4	8	1	0.727273	None	two-component system, NtrC family, C4-dicarboxylate transport response regulator DctD
K11068	4	8	1	0.727273	None	hemolysin III
K12510	4	8	1	0.727273	None	tight adherence protein B
K12511	4	8	1	0.727273	None	tight adherence protein C
K12979	4	8	1	0.727273	None	beta-hydroxylase [EC:1.14.11.-]
K13875	4	8	1	0.727273	None	L-arabonate dehydrase [EC:4.2.1.25]
K13876	4	8	1	0.727273	None	2-keto-3-deoxy-L-arabinonate dehydratase [EC:4.2.1.43]
K15223	4	8	1	0.727273	None	upstream activation factor subunit UAF30
K15514	4	8	1	0.727273	None	3,4-dehydroadipyl-CoA semialdehyde dehydrogenase [EC:1.2.1.77]
K15726	4	8	1	0.727273	None	heavy metal efflux system protein
K16898	4	8	1	0.727273	None	ATP-dependent helicase/nuclease subunit A [EC:3.1.-.- 3.6.4.12]
K16899	4	8	1	0.727273	None	ATP-dependent helicase/nuclease subunit B [EC:3.1.-.- 3.6.4.12]
K17735	4	8	1	0.727273	None	carnitine 3-dehydrogenase [EC:1.1.1.108]
K18013	4	8	1	0.727273	None	3-keto-5-aminohexanoate cleavage enzyme [EC:2.3.1.247]
K18068	4	8	1	0.727273	None	phthalate 4,5-dioxygenase [EC:1.14.12.7]
K18476	4	8	1	0.727273	None	TetR/AcrR family transcriptional regulator, tetracycline repressor protein
K19221	4	8	1	0.727273	None	cob(I)alamin adenosyltransferase [EC:2.5.1.17]
K19244	4	8	1	0.727273	None	alanine dehydrogenase [EC:1.4.1.1]
K19294	4	8	1	0.727273	None	alginate O-acetyltransferase complex protein AlgI
K19746	4	8	1	0.727273	None	D-arginine dehydrogenase [EC:1.4.99.6]
K21449	4	8	1	0.727273	None	trimeric autotransporter adhesin
K22579	4	8	1	0.727273	None	rifampicin phosphotransferase [EC:2.7.9.6]
K24700	4	8	1	0.727273	None	3-mercaptopropionate dioxygenase [EC:1.13.11.91]
K00096	1	0	0.25	0	None	glycerol-1-phosphate dehydrogenase [NAD(P)+] [EC:1.1.1.261]
K00320	1	0	0.25	0	None	5,10-methylenetetrahydromethanopterin reductase [EC:1.5.98.2]
K00595	1	0	0.25	0	None	precorrin-6B C5,15-methyltransferase / cobalt-precorrin-6B C5,C15-methyltransferase [EC:2.1.1.132 2.1.1.289 2.1.1.196]
K00663	1	0	0.25	0	None	aminoglycoside 6'-N-acetyltransferase [EC:2.3.1.82]
K00808	1	0	0.25	0	None	homospermidine synthase [EC:2.5.1.44]
K01071	1	0	0.25	0	None	medium-chain acyl-[acyl-carrier-protein] hydrolase [EC:3.1.2.21]
K01181	1	0	0.25	0	None	endo-1,4-beta-xylanase [EC:3.2.1.8]
K01318	1	0	0.25	0	None	glutamyl endopeptidase [EC:3.4.21.19]
K01466	1	0	0.25	0	None	allantoinase [EC:3.5.2.5]
K01497	1	0	0.25	0	None	GTP cyclohydrolase II [EC:3.5.4.25]
K01958	1	0	0.25	0	None	pyruvate carboxylase [EC:6.4.1.1]
K02024	1	0	0.25	0	None	maltoporin
K02043	1	0	0.25	0	None	GntR family transcriptional regulator, phosphonate transport system regulatory protein
K02171	1	0	0.25	0	None	BlaI family transcriptional regulator, penicillinase repressor
K02172	1	0	0.25	0	None	bla regulator protein blaR1
K02189	1	0	0.25	0	None	cobalt-precorrin 5A hydrolase [EC:3.7.1.12]
K02228	1	0	0.25	0	None	precorrin-6A synthase [EC:2.1.1.152]
K02229	1	0	0.25	0	None	precorrin-3B synthase [EC:1.14.13.83]
K02315	1	0	0.25	0	None	DNA replication protein DnaC
K02472	1	0	0.25	0	None	UDP-N-acetyl-D-mannosaminuronic acid dehydrogenase [EC:1.1.1.336]
K03394	1	0	0.25	0	None	precorrin-2/cobalt-factor-2 C20-methyltransferase [EC:2.1.1.130 2.1.1.151]
K03824	1	0	0.25	0	None	putative acetyltransferase [EC:2.3.1.-]
K03896	1	0	0.25	0	None	acetyl CoA:N6-hydroxylysine acetyl transferase [EC:2.3.1.102]
K05774	1	0	0.25	0	None	ribose 1,5-bisphosphokinase [EC:2.7.4.23]
K05780	1	0	0.25	0	None	alpha-D-ribose 1-methylphosphonate 5-triphosphate synthase subunit PhnL [EC:2.7.8.37]
K05781	1	0	0.25	0	None	putative phosphonate transport system ATP-binding protein
K05895	1	0	0.25	0	None	precorrin-6A/cobalt-precorrin-6A reductase [EC:1.3.1.54 1.3.1.106]
K05934	1	0	0.25	0	None	precorrin-3B C17-methyltransferase [EC:2.1.1.131]
K05936	1	0	0.25	0	None	precorrin-4/cobalt-precorrin-4 C11-methyltransferase [EC:2.1.1.133 2.1.1.271]
K06042	1	0	0.25	0	None	precorrin-8X/cobalt-precorrin-8 methylmutase [EC:5.4.99.61 5.4.99.60]
K06162	1	0	0.25	0	None	alpha-D-ribose 1-methylphosphonate 5-triphosphate diphosphatase [EC:3.6.1.63]
K06163	1	0	0.25	0	None	alpha-D-ribose 1-methylphosphonate 5-phosphate C-P lyase [EC:4.7.1.1]
K06164	1	0	0.25	0	None	alpha-D-ribose 1-methylphosphonate 5-triphosphate synthase subunit PhnI [EC:2.7.8.37]
K06165	1	0	0.25	0	None	alpha-D-ribose 1-methylphosphonate 5-triphosphate synthase subunit PhnH [EC:2.7.8.37]
K06166	1	0	0.25	0	None	alpha-D-ribose 1-methylphosphonate 5-triphosphate synthase subunit PhnG [EC:2.7.8.37]
K06904	1	0	0.25	0	None	uncharacterized protein
K07013	1	0	0.25	0	None	uncharacterized protein
K07183	1	0	0.25	0	None	two-component system, response regulator / RNA-binding antiterminator
K07256	1	0	0.25	0	None	taurine dehydrogenase large subunit [EC:1.4.2.-]
K07454	1	0	0.25	0	None	putative restriction endonuclease
K07458	1	0	0.25	0	None	DNA mismatch endonuclease, patch repair protein [EC:3.1.-.-]
K07474	1	0	0.25	0	None	phage terminase small subunit
K08478	1	0	0.25	0	None	phosphoglycerate transport regulatory protein PgtC
K09471	1	0	0.25	0	None	gamma-glutamylputrescine oxidase [EC:1.4.3.-]
K09807	1	0	0.25	0	None	uncharacterized protein
K11212	1	0	0.25	0	None	LPPG:FO 2-phospho-L-lactate transferase [EC:2.7.8.28]
K11444	1	0	0.25	0	None	two-component system, chemotaxis family, response regulator WspR [EC:2.7.7.65]
K11531	1	0	0.25	0	None	lsr operon transcriptional repressor
K11779	1	0	0.25	0	None	FO synthase [EC:2.5.1.147 4.3.1.32]
K11956	1	0	0.25	0	None	neutral amino acid transport system permease protein
K12234	1	0	0.25	0	None	coenzyme F420-0:L-glutamate ligase / coenzyme F420-1:gamma-L-glutamate ligase [EC:6.3.2.31 6.3.2.34]
K13247	1	0	0.25	0	None	L-gulonate 3-dehydrogenase [EC:1.1.1.45]
K13486	1	0	0.25	0	None	chemotaxis protein methyltransferase WspC
K13487	1	0	0.25	0	None	methyl-accepting chemotaxis protein WspA
K13488	1	0	0.25	0	None	chemotaxis-related protein WspB
K13489	1	0	0.25	0	None	chemotaxis-related protein WspD
K13491	1	0	0.25	0	None	two-component system, chemotaxis family, response regulator WspF [EC:3.1.1.61]
K13926	1	0	0.25	0	None	ribosome-dependent ATPase
K14645	1	0	0.25	0	None	serine protease [EC:3.4.21.-]
K14744	1	0	0.25	0	None	prophage endopeptidase [EC:3.4.-.-]
K14941	1	0	0.25	0	None	2-phospho-L-lactate/phosphoenolpyruvate guanylyltransferase [EC:2.7.7.68 2.7.7.105]
K15329	1	0	0.25	0	None	trans-AT polyketide synthase, acyltransferase and oxidoreductase domains
K16138	1	0	0.25	0	None	TetR/AcrR family transcriptional regulator, repressor for uid operon
K16558	1	0	0.25	0	None	succinoglycan biosynthesis protein ExoL [EC:2.-.-.-]
K16568	1	0	0.25	0	None	exopolysaccharide production protein ExoZ
K17880	1	0	0.25	0	None	hygromycin-B 7''-O-kinase [EC:2.7.1.119]
K18534	1	0	0.25	0	None	MPBQ/MSBQ methyltransferase [EC:2.1.1.295]
K18939	1	0	0.25	0	None	TetR/AcrR family transcriptional regulator, lmrAB and yxaGH operons repressor
K19178	1	0	0.25	0	None	POLQ-like helicase [EC:3.6.4.12]
K19335	1	0	0.25	0	None	TetR/AcrR family transcriptional regulator, repressor for divergent bdcA
K19336	1	0	0.25	0	None	cyclic-di-GMP-binding biofilm dispersal mediator protein
K20269	1	0	0.25	0	None	rhizosphere induced protein
K21615	1	0	0.25	0	None	L-proline 4-hydroxylase [EC:1.14.11.57]
K23812	1	0	0.25	0	None	cytochrome P450 family 150 subfamily A5 [EC:1.14.-.-]
K25027	1	0	0.25	0	None	cobalamin transport system permease protein
K25028	1	0	0.25	0	None	cobalamin transport system ATP-binding protein [EC:7.6.2.8]
K25031	1	0	0.25	0	None	gluconokinase [EC:2.7.1.12]
K25154	1	0	0.25	0	None	viologen exporter family transport system permease protein
K25155	1	0	0.25	0	None	viologen exporter family transport system permease protein
K25156	1	0	0.25	0	None	viologen exporter family transport system ATP-binding protein
K26005	1	0	0.25	0	None	sulfoacetate-CoA ligase [EC:6.2.1.-]
K26063	1	0	0.25	0	None	(R)-2-hydroxyglutarate dehydrogenase [EC:1.1.-.-]
K26138	1	0	0.25	0	None	nitrite reductase [NAD(P)H] small subunit [EC:1.7.1.4]
K27079	1	0	0.25	0	None	tight adherence protein D
K27080	1	0	0.25	0	None	tight adherence protein G
K00130	2	3	0.5	0.272727	Endosphere	betaine-aldehyde dehydrogenase [EC:1.2.1.8]
K01185	2	3	0.5	0.272727	Endosphere	lysozyme [EC:3.2.1.17]
K01576	2	3	0.5	0.272727	Endosphere	benzoylformate decarboxylase [EC:4.1.1.7]
K02616	2	3	0.5	0.272727	Endosphere	phenylacetic acid degradation operon negative regulatory protein
K03862	2	3	0.5	0.272727	Endosphere	vanillate monooxygenase [EC:1.14.13.82]
K06905	2	3	0.5	0.272727	Endosphere	uncharacterized protein
K06906	2	3	0.5	0.272727	Endosphere	uncharacterized protein
K06908	2	3	0.5	0.272727	Endosphere	uncharacterized protein
K07341	2	3	0.5	0.272727	Endosphere	death on curing protein
K07726	2	3	0.5	0.272727	Endosphere	putative transcriptional regulator
K08151	2	3	0.5	0.272727	Endosphere	MFS transporter, DHA1 family, tetracycline resistance protein
K08351	2	3	0.5	0.272727	Endosphere	biotin/methionine sulfoxide reductase [EC:1.-.-.-]
K09992	2	3	0.5	0.272727	Endosphere	uncharacterized protein
K10038	2	3	0.5	0.272727	Endosphere	glutamine transport system ATP-binding protein [EC:7.4.2.1]
K13924	2	3	0.5	0.272727	Endosphere	two-component system, chemotaxis family, CheB/CheR fusion protein [EC:2.1.1.80 3.1.1.61]
K14333	2	3	0.5	0.272727	Endosphere	2,3-dihydroxybenzoate decarboxylase [EC:4.1.1.46]
K16319	2	3	0.5	0.272727	Endosphere	anthranilate 1,2-dioxygenase large subunit [EC:1.14.12.1]
K16320	2	3	0.5	0.272727	Endosphere	anthranilate 1,2-dioxygenase small subunit [EC:1.14.12.1]
K18844	2	3	0.5	0.272727	Endosphere	spectinomycin phosphotransferase
K21087	2	3	0.5	0.272727	Endosphere	flagellar brake protein
K23271	2	3	0.5	0.272727	Endosphere	erythritol/L-threitol dehydrogenase [EC:1.1.1.-]
K23874	2	3	0.5	0.272727	Endosphere	4-amino-4-deoxychorismate mutase [EC:5.4.99.67]
K00040	3	6	0.75	0.545455	None	fructuronate reductase [EC:1.1.1.57]
K00209	3	6	0.75	0.545455	None	enoyl-[acyl-carrier protein] reductase / trans-2-enoyl-CoA reductase (NAD+) [EC:1.3.1.9 1.3.1.44]
K01916	3	6	0.75	0.545455	None	NAD+ synthase [EC:6.3.1.5]
K03462	3	6	0.75	0.545455	None	nicotinamide phosphoribosyltransferase [EC:2.4.2.12]
K06136	3	6	0.75	0.545455	None	pyrroloquinoline quinone biosynthesis protein B
K06137	3	6	0.75	0.545455	None	pyrroloquinoline-quinone synthase [EC:1.3.3.11]
K06138	3	6	0.75	0.545455	None	pyrroloquinoline quinone biosynthesis protein D
K06139	3	6	0.75	0.545455	None	PqqA peptide cyclase [EC:1.21.98.4]
K07028	3	6	0.75	0.545455	None	uncharacterized protein
K07120	3	6	0.75	0.545455	None	uncharacterized protein
K08172	3	6	0.75	0.545455	None	MFS transporter, MHS family, shikimate and dehydroshikimate transport protein
K11263	3	6	0.75	0.545455	None	acetyl-CoA/propionyl-CoA carboxylase, biotin carboxylase, biotin carboxyl carrier protein [EC:6.4.1.2 6.4.1.3 6.3.4.14]
K11931	3	6	0.75	0.545455	None	poly-beta-1,6-N-acetyl-D-glucosamine N-deacetylase [EC:3.5.1.-]
K13069	3	6	0.75	0.545455	None	diguanylate cyclase [EC:2.7.7.65]
K13953	3	6	0.75	0.545455	None	alcohol dehydrogenase, propanol-preferring [EC:1.1.1.1]
K17837	3	6	0.75	0.545455	None	metallo-beta-lactamase class B [EC:3.5.2.6]
K19092	3	6	0.75	0.545455	None	toxin ParE1/3/4
K21023	3	6	0.75	0.545455	None	diguanylate cyclase [EC:2.7.7.65]
K00098	4	9	1	0.818182	None	L-idonate 5-dehydrogenase [EC:1.1.1.264]
K00261	4	9	1	0.818182	None	glutamate dehydrogenase (NAD(P)+) [EC:1.4.1.3]
K00303	4	9	1	0.818182	None	sarcosine oxidase, subunit beta [EC:1.5.3.1]
K00375	4	9	1	0.818182	None	GntR family transcriptional regulator / MocR family aminotransferase
K00606	4	9	1	0.818182	None	3-methyl-2-oxobutanoate hydroxymethyltransferase [EC:2.1.2.11]
K00812	4	9	1	0.818182	None	aspartate aminotransferase [EC:2.6.1.1]
K00851	4	9	1	0.818182	None	gluconokinase [EC:2.7.1.12]
K01046	4	9	1	0.818182	None	triacylglycerol lipase [EC:3.1.1.3]
K01114	4	9	1	0.818182	None	phospholipase C [EC:3.1.4.3]
K01455	4	9	1	0.818182	None	formamidase [EC:3.5.1.49]
K01501	4	9	1	0.818182	None	nitrilase [EC:3.5.5.1]
K01708	4	9	1	0.818182	None	galactarate dehydratase [EC:4.2.1.42]
K01721	4	9	1	0.818182	None	nitrile hydratase subunit alpha [EC:4.2.1.84]
K01779	4	9	1	0.818182	None	aspartate racemase [EC:5.1.1.13]
K02238	4	9	1	0.818182	None	competence protein ComEC
K02438	4	9	1	0.818182	None	glycogen debranching enzyme [EC:3.2.1.196]
K02495	4	9	1	0.818182	None	oxygen-independent coproporphyrinogen III oxidase [EC:1.3.98.3]
K02650	4	9	1	0.818182	None	type IV pilus assembly protein PilA
K02686	4	9	1	0.818182	None	primosomal replication protein N
K03168	4	9	1	0.818182	None	DNA topoisomerase I [EC:5.6.2.1]
K03342	4	9	1	0.818182	None	para-aminobenzoate synthetase / 4-amino-4-deoxychorismate lyase [EC:2.6.1.85 4.1.3.38]
K03381	4	9	1	0.818182	None	catechol 1,2-dioxygenase [EC:1.13.11.1]
K03536	4	9	1	0.818182	None	ribonuclease P protein component [EC:3.1.26.5]
K05596	4	9	1	0.818182	None	LysR family transcriptional regulator, chromosome initiation inhibitor
K05812	4	9	1	0.818182	None	DTW domain-containing protein
K06940	4	9	1	0.818182	None	uncharacterized protein
K06953	4	9	1	0.818182	None	uncharacterized protein
K06989	4	9	1	0.818182	None	aspartate dehydrogenase [EC:1.4.1.21]
K07112	4	9	1	0.818182	None	uncharacterized protein
K07169	4	9	1	0.818182	None	FHA domain-containing protein
K07290	4	9	1	0.818182	None	AsmA family protein
K07396	4	9	1	0.818182	None	putative protein-disulfide isomerase
K10026	4	9	1	0.818182	None	7-carboxy-7-deazaguanine synthase [EC:4.3.99.3]
K10552	4	9	1	0.818182	None	fructose transport system substrate-binding protein
K10553	4	9	1	0.818182	None	fructose transport system permease protein
K10554	4	9	1	0.818182	None	fructose transport system ATP-binding protein
K11717	4	9	1	0.818182	None	cysteine desulfurase / selenocysteine lyase [EC:2.8.1.7 4.4.1.16]
K12976	4	9	1	0.818182	None	lipid A 3-O-deacylase [EC:3.1.1.-]
K15727	4	9	1	0.818182	None	membrane fusion protein, heavy metal efflux system
K19302	4	9	1	0.818182	None	undecaprenyl-diphosphatase [EC:3.6.1.27]
K20329	4	9	1	0.818182	None	IclR family transcriptional regulator, positive regulator for flagellar biogenesis
K20807	4	9	1	0.818182	None	nitrile hydratase subunit beta [EC:4.2.1.84]
K21699	4	9	1	0.818182	None	LysR family transcriptional regulator, transcriptional activator for bauABCD operon
K22209	4	9	1	0.818182	None	D(-)-tartrate dehydratase [EC:4.2.1.81]
K22476	4	9	1	0.818182	None	N-acetylglutamate synthase [EC:2.3.1.1]
K22549	4	9	1	0.818182	None	D-hydroxyproline dehydrogenase subunit alpha [EC:1.5.99.-]
K22550	4	9	1	0.818182	None	D-hydroxyproline dehydrogenase subunit gamma
K22879	4	9	1	0.818182	None	FAD-dependent urate hydroxylase [EC:1.14.13.113]
K00255	1	1	0.25	0.0909091	None	long-chain-acyl-CoA dehydrogenase [EC:1.3.8.8]
K00452	1	1	0.25	0.0909091	None	3-hydroxyanthranilate 3,4-dioxygenase [EC:1.13.11.6]
K00468	1	1	0.25	0.0909091	None	lysine 2-monooxygenase [EC:1.13.12.2]
K00984	1	1	0.25	0.0909091	None	streptomycin 3"-adenylyltransferase [EC:2.7.7.47]
K01041	1	1	0.25	0.0909091	None	glutaryl-CoA transferase [EC:2.8.3.-]
K01163	1	1	0.25	0.0909091	None	uncharacterized protein
K01423	1	1	0.25	0.0909091	None	beta-barrel assembly-enhancing protease [EC:3.4.-.-]
K01506	1	1	0.25	0.0909091	None	5-aminopentanamidase [EC:3.5.1.30]
K01519	1	1	0.25	0.0909091	None	XTP/dITP diphosphohydrolase [EC:3.6.1.66]
K01567	1	1	0.25	0.0909091	None	peptidoglycan-N-acetylmuramic acid deacetylase [EC:3.5.1.-]
K01634	1	1	0.25	0.0909091	None	sphinganine-1-phosphate aldolase [EC:4.1.2.27]
K01791	1	1	0.25	0.0909091	None	UDP-N-acetylglucosamine 2-epimerase (non-hydrolysing) [EC:5.1.3.14]
K02347	1	1	0.25	0.0909091	None	DNA polymerase (family X)
K02473	1	1	0.25	0.0909091	None	UDP-N-acetylglucosamine/UDP-N-acetylgalactosamine 4-epimerase [EC:5.1.3.7 5.1.3.-]
K03272	1	1	0.25	0.0909091	None	D-beta-D-heptose 7-phosphate kinase / D-beta-D-heptose 1-phosphate adenosyltransferase [EC:2.7.1.167 2.7.7.70]
K03274	1	1	0.25	0.0909091	None	ADP-L-glycero-D-manno-heptose 6-epimerase [EC:5.1.3.20]
K03293	1	1	0.25	0.0909091	None	amino acid transporter, AAT family
K03300	1	1	0.25	0.0909091	None	citrate-Mg2+:H+ or citrate-Ca2+:H+ symporter, CitMHS family
K03605	1	1	0.25	0.0909091	None	hydrogenase maturation protease [EC:3.4.23.-]
K03618	1	1	0.25	0.0909091	None	hydrogenase-1 operon protein HyaF
K03619	1	1	0.25	0.0909091	None	hydrogenase-1 operon protein HyaE
K03620	1	1	0.25	0.0909091	None	Ni/Fe-hydrogenase 1 B-type cytochrome subunit
K03653	1	1	0.25	0.0909091	None	N-glycosylase/DNA lyase [EC:3.2.2.- 4.2.99.18]
K03658	1	1	0.25	0.0909091	None	DNA helicase IV [EC:3.6.4.12]
K03976	1	1	0.25	0.0909091	None	Cys-tRNA(Pro)/Cys-tRNA(Cys) deacylase [EC:3.1.1.-]
K04618	1	1	0.25	0.0909091	None	galactose oxidase [EC:1.1.3.9]
K04651	1	1	0.25	0.0909091	None	hydrogenase nickel incorporation protein HypA/HybF
K04652	1	1	0.25	0.0909091	None	hydrogenase nickel incorporation protein HypB
K04653	1	1	0.25	0.0909091	None	hydrogenase expression/formation protein HypC
K04654	1	1	0.25	0.0909091	None	hydrogenase expression/formation protein HypD
K04655	1	1	0.25	0.0909091	None	hydrogenase expression/formation protein HypE
K04656	1	1	0.25	0.0909091	None	hydrogenase maturation protein HypF
K04789	1	1	0.25	0.0909091	None	mycobactin peptide synthetase MbtE
K05602	1	1	0.25	0.0909091	None	histidinol-phosphatase [EC:3.1.3.15]
K05817	1	1	0.25	0.0909091	None	LysR family transcriptional regulator, hca operon transcriptional activator
K05841	1	1	0.25	0.0909091	None	sterol 3beta-glucosyltransferase [EC:2.4.1.173]
K06281	1	1	0.25	0.0909091	None	hydrogenase large subunit [EC:1.12.99.6]
K06282	1	1	0.25	0.0909091	None	hydrogenase small subunit [EC:1.12.99.6]
K06952	1	1	0.25	0.0909091	None	uncharacterized protein
K07255	1	1	0.25	0.0909091	None	taurine dehydrogenase small subunit [EC:1.4.2.-]
K07273	1	1	0.25	0.0909091	None	lysozyme
K07461	1	1	0.25	0.0909091	None	putative endonuclease
K07727	1	1	0.25	0.0909091	None	putative transcriptional regulator
K07816	1	1	0.25	0.0909091	None	putative GTP pyrophosphokinase [EC:2.7.6.5]
K07823	1	1	0.25	0.0909091	None	3-oxoadipyl-CoA thiolase [EC:2.3.1.174]
K08161	1	1	0.25	0.0909091	None	MFS transporter, DHA1 family, multidrug resistance protein
K08324	1	1	0.25	0.0909091	None	succinate-semialdehyde dehydrogenase [EC:1.2.1.16 1.2.1.24]
K08691	1	1	0.25	0.0909091	None	malyl-CoA/(S)-citramalyl-CoA lyase [EC:4.1.3.24 4.1.3.25]
K11073	1	1	0.25	0.0909091	None	putrescine transport system substrate-binding protein
K11074	1	1	0.25	0.0909091	None	putrescine transport system permease protein
K11075	1	1	0.25	0.0909091	None	putrescine transport system permease protein
K11076	1	1	0.25	0.0909091	None	putrescine transport system ATP-binding protein [EC:7.6.2.16]
K12256	1	1	0.25	0.0909091	None	putrescine---pyruvate transaminase [EC:2.6.1.113]
K13012	1	1	0.25	0.0909091	None	O-antigen biosynthesis protein WbqP
K13041	1	1	0.25	0.0909091	None	two-component system, LuxR family, response regulator TtrR
K13598	1	1	0.25	0.0909091	None	two-component system, NtrC family, nitrogen regulation sensor histidine kinase NtrY [EC:2.7.13.3]
K13599	1	1	0.25	0.0909091	None	two-component system, NtrC family, nitrogen regulation response regulator NtrX
K14266	1	1	0.25	0.0909091	None	tryptophan 7-halogenase [EC:1.14.19.9]
K14584	1	1	0.25	0.0909091	None	2-hydroxychromene-2-carboxylate isomerase [EC:5.99.1.4]
K15372	1	1	0.25	0.0909091	None	taurine---2-oxoglutarate transaminase [EC:2.6.1.55]
K16254	1	1	0.25	0.0909091	None	mxaJ protein
K17315	1	1	0.25	0.0909091	None	glucose/mannose transport system substrate-binding protein
K17316	1	1	0.25	0.0909091	None	glucose/mannose transport system permease protein
K17317	1	1	0.25	0.0909091	None	glucose/mannose transport system permease protein
K17838	1	1	0.25	0.0909091	None	beta-lactamase class D [EC:3.5.2.6]
K18143	1	1	0.25	0.0909091	None	two-component system, OmpR family, sensor histidine kinase AdeS [EC:2.7.13.3]
K18313	1	1	0.25	0.0909091	None	succinyl-CoA---D-citramalate CoA-transferase [EC:2.8.3.20]
K18843	1	1	0.25	0.0909091	None	antitoxin HicB
K18855	1	1	0.25	0.0909091	None	UDP-N-acetylglucosamine 3-dehydrogenase [EC:1.1.1.374]
K18911	1	1	0.25	0.0909091	None	L-histidine Nalpha-methyltransferase [EC:2.1.1.44]
K19641	1	1	0.25	0.0909091	None	two-component system, NtrC family, response regulator HupR/HoxA
K19661	1	1	0.25	0.0909091	None	two-component system, NtrC family, sensor histidine kinase HupT/HoxJ [EC:2.7.13.3]
K19666	1	1	0.25	0.0909091	None	LuxR family transcriptional regulator, quorum-sensing system regulator SolR
K20757	1	1	0.25	0.0909091	None	threo-3-hydroxy-D-aspartate ammonia-lyase [EC:4.3.1.27]
K21512	1	1	0.25	0.0909091	None	terminase, large subunit [EC:3.1.21.4]
K21959	1	1	0.25	0.0909091	None	LysR family transcriptional regulator, cell division regulator
K22027	1	1	0.25	0.0909091	None	indole-3-acetate monooxygenase [EC:1.14.13.235]
K22108	1	1	0.25	0.0909091	None	TetR/AcrR family transcriptional regulator, cholesterol catabolism regulator
K23548	1	1	0.25	0.0909091	None	uptake hydrogenase small subunit [EC:1.12.99.6]
K23549	1	1	0.25	0.0909091	None	uptake hydrogenase large subunit [EC:1.12.99.6]
K25034	1	1	0.25	0.0909091	None	cobalamin transport system substrate-binding protein
K25137	1	1	0.25	0.0909091	None	23S rRNA (guanine2445-N2)-methyltransferase [EC:2.1.1.173]
K25227	1	1	0.25	0.0909091	None	linear primary-alkylsulfatase [EC:3.1.6.21]
K25307	1	1	0.25	0.0909091	None	low molecular weight protein-tyrosine phosphatase [EC:3.1.3.48]
K25422	1	1	0.25	0.0909091	None	7-methyl-GTP pyrophosphatase [EC:3.6.1.-]
K25706	1	1	0.25	0.0909091	None	tRNA N6-adenosine threonylcarbamoyltransferase [EC:2.3.1.234]
K26061	1	1	0.25	0.0909091	None	L-aminoadipate-semialdehyde dehydrogenase
K26139	1	1	0.25	0.0909091	None	nitrite reductase [NAD(P)H] large subunit [EC:1.7.1.4]
K26399	1	1	0.25	0.0909091	None	arabinonate dehydratase [EC:4.2.1.5]
K26400	1	1	0.25	0.0909091	None	3-dehydroshikimate dehydratase [EC:4.2.1.118]
K26441	1	1	0.25	0.0909091	None	DNA ligase [EC:6.5.1.1]
K26605	1	1	0.25	0.0909091	None	branched chain amino acid efflux pump
K26606	1	1	0.25	0.0909091	None	branched chain amino acid efflux pump
K26731	1	1	0.25	0.0909091	None	K+:H+ antiporter
K26735	1	1	0.25	0.0909091	None	K+:H+ antiporter
K26937	1	1	0.25	0.0909091	None	MATE family, multidrug efflux pump
K26939	1	1	0.25	0.0909091	None	MATE family, multidrug efflux pump
K27078	1	1	0.25	0.0909091	None	spore coat protein U domain-containing protein, fimbrial subunit CupE1/2/3/6
K27802	1	1	0.25	0.0909091	None	aconitate hydratase A / 2-methylisocitrate dehydratase [EC:4.2.1.3 4.2.1.99]
K27837	1	1	0.25	0.0909091	None	3-dehydrocarnitine:acetyl-CoA trimethylamine transferase [EC:2.3.1.317]
K00758	2	4	0.5	0.363636	Endosphere	thymidine phosphorylase [EC:2.4.2.4]
K01459	2	4	0.5	0.363636	Endosphere	N-carbamoyl-D-amino-acid hydrolase [EC:3.5.1.77]
K01734	2	4	0.5	0.363636	Endosphere	methylglyoxal synthase [EC:4.2.3.3]
K02192	2	4	0.5	0.363636	Endosphere	bacterioferritin-associated ferredoxin
K03195	2	4	0.5	0.363636	Endosphere	type IV secretion system protein VirB10
K03196	2	4	0.5	0.363636	Endosphere	type IV secretion system protein VirB11 [EC:7.4.2.8]
K03199	2	4	0.5	0.363636	Endosphere	type IV secretion system protein VirB4 [EC:7.4.2.8]
K03200	2	4	0.5	0.363636	Endosphere	type IV secretion system protein VirB5
K03201	2	4	0.5	0.363636	Endosphere	type IV secretion system protein VirB6
K03203	2	4	0.5	0.363636	Endosphere	type IV secretion system protein VirB8
K03204	2	4	0.5	0.363636	Endosphere	type IV secretion system protein VirB9
K03333	2	4	0.5	0.363636	Endosphere	cholesterol oxidase [EC:1.1.3.6]
K03852	2	4	0.5	0.363636	Endosphere	sulfoacetaldehyde acetyltransferase [EC:2.3.3.15]
K05772	2	4	0.5	0.363636	Endosphere	tungstate transport system substrate-binding protein
K06857	2	4	0.5	0.363636	Endosphere	tungstate transport system ATP-binding protein [EC:7.3.2.6]
K06919	2	4	0.5	0.363636	Endosphere	putative DNA primase/helicase
K07219	2	4	0.5	0.363636	Endosphere	putative molybdopterin biosynthesis protein
K07224	2	4	0.5	0.363636	Endosphere	iron uptake system component EfeO
K07243	2	4	0.5	0.363636	Endosphere	high-affinity iron transporter
K07451	2	4	0.5	0.363636	Endosphere	5-methylcytosine-specific restriction enzyme A [EC:3.1.21.-]
K07733	2	4	0.5	0.363636	Endosphere	prophage regulatory protein
K08995	2	4	0.5	0.363636	Endosphere	putative membrane protein
K09703	2	4	0.5	0.363636	Endosphere	uncharacterized protein
K09780	2	4	0.5	0.363636	Endosphere	uncharacterized protein
K09882	2	4	0.5	0.363636	Endosphere	cobaltochelatase CobS [EC:6.6.1.2]
K09883	2	4	0.5	0.363636	Endosphere	cobaltochelatase CobT [EC:6.6.1.2]
K09932	2	4	0.5	0.363636	Endosphere	uncharacterized protein
K10831	2	4	0.5	0.363636	Endosphere	taurine transport system ATP-binding protein [EC:7.6.2.7]
K11534	2	4	0.5	0.363636	Endosphere	DeoR family transcriptional regulator, deoxyribose operon repressor
K13950	2	4	0.5	0.363636	Endosphere	para-aminobenzoate synthetase [EC:2.6.1.85]
K15515	2	4	0.5	0.363636	Endosphere	sulfoacetaldehyde dehydrogenase [EC:1.2.1.81]
K15551	2	4	0.5	0.363636	Endosphere	taurine transport system substrate-binding protein
K15552	2	4	0.5	0.363636	Endosphere	taurine transport system permease protein
K16264	2	4	0.5	0.363636	Endosphere	cobalt-zinc-cadmium efflux system protein
K16301	2	4	0.5	0.363636	Endosphere	deferrochelatase/peroxidase EfeB [EC:1.11.1.-]
K20942	2	4	0.5	0.363636	Endosphere	resorcinol 4-hydroxylase (FADH2) [EC:1.14.14.27]
K01579	3	7	0.75	0.636364	None	aspartate 1-decarboxylase [EC:4.1.1.11]
K02575	3	7	0.75	0.636364	None	MFS transporter, NNP family, nitrate/nitrite transporter
K03453	3	7	0.75	0.636364	None	bile acid:Na+ symporter, BASS family
K03478	3	7	0.75	0.636364	None	chitin disaccharide deacetylase [EC:3.5.1.105]
K03523	3	7	0.75	0.636364	None	biotin transport system substrate-specific component
K07052	3	7	0.75	0.636364	None	uncharacterized protein
K07123	3	7	0.75	0.636364	None	uncharacterized protein
K07148	3	7	0.75	0.636364	None	uncharacterized protein
K07165	3	7	0.75	0.636364	None	transmembrane sensor
K09181	3	7	0.75	0.636364	None	acetyltransferase
K09959	3	7	0.75	0.636364	None	uncharacterized protein
K10674	3	7	0.75	0.636364	None	ectoine hydroxylase [EC:1.14.11.55]
K11935	3	7	0.75	0.636364	None	biofilm PGA synthesis protein PgaA
K13021	3	7	0.75	0.636364	None	MFS transporter, ACS family, tartrate transporter
K14347	3	7	0.75	0.636364	None	solute carrier family 10 (sodium/bile acid cotransporter), member 7
K15269	3	7	0.75	0.636364	None	probable blue pigment (indigoidine) exporter
K16164	3	7	0.75	0.636364	None	acylpyruvate hydrolase [EC:3.7.1.5]
K16783	3	7	0.75	0.636364	None	biotin transport system permease protein
K16784	3	7	0.75	0.636364	None	biotin transport system ATP-binding protein [EC:7.6.2.-]
K20941	3	7	0.75	0.636364	None	gamma-resorcylate decarboxylase [EC:4.1.1.103]
K23779	3	7	0.75	0.636364	None	XRE family transcriptional regulator, regulator of sulfur utilization
K00046	4	10	1	0.909091	None	gluconate 5-dehydrogenase [EC:1.1.1.69]
K00174	4	10	1	0.909091	None	2-oxoglutarate/2-oxoacid ferredoxin oxidoreductase subunit alpha [EC:1.2.7.3 1.2.7.11]
K00175	4	10	1	0.909091	None	2-oxoglutarate/2-oxoacid ferredoxin oxidoreductase subunit beta [EC:1.2.7.3 1.2.7.11]
K00217	4	10	1	0.909091	None	maleylacetate reductase [EC:1.3.1.32]
K00248	4	10	1	0.909091	None	butyryl-CoA dehydrogenase [EC:1.3.8.1]
K00448	4	10	1	0.909091	None	protocatechuate 3,4-dioxygenase, alpha subunit [EC:1.13.11.3]
K00688	4	10	1	0.909091	None	glycogen phosphorylase [EC:2.4.1.1]
K00703	4	10	1	0.909091	None	starch synthase [EC:2.4.1.21]
K00852	4	10	1	0.909091	None	ribokinase [EC:2.7.1.15]
K00925	4	10	1	0.909091	None	acetate kinase [EC:2.7.2.1]
K00975	4	10	1	0.909091	None	glucose-1-phosphate adenylyltransferase [EC:2.7.7.27]
K01012	4	10	1	0.909091	None	biotin synthase [EC:2.8.1.6]
K01187	4	10	1	0.909091	None	alpha-glucosidase [EC:3.2.1.20]
K01239	4	10	1	0.909091	None	purine nucleosidase [EC:3.2.2.1]
K01258	4	10	1	0.909091	None	tripeptide aminopeptidase [EC:3.4.11.4]
K01425	4	10	1	0.909091	None	glutaminase [EC:3.5.1.2]
K01464	4	10	1	0.909091	None	dihydropyrimidinase [EC:3.5.2.2]
K01534	4	10	1	0.909091	None	Zn2+/Cd2+-exporting ATPase [EC:7.2.2.12 7.2.2.21]
K01556	4	10	1	0.909091	None	kynureninase [EC:3.7.1.3]
K01725	4	10	1	0.909091	None	cyanate lyase [EC:4.2.1.104]
K01918	4	10	1	0.909091	None	pantoate--beta-alanine ligase [EC:6.3.2.1]
K01968	4	10	1	0.909091	None	3-methylcrotonyl-CoA carboxylase alpha subunit [EC:6.4.1.4]
K02071	4	10	1	0.909091	None	D-methionine transport system ATP-binding protein
K02072	4	10	1	0.909091	None	D-methionine transport system permease protein
K02073	4	10	1	0.909091	None	D-methionine transport system substrate-binding protein
K02116	4	10	1	0.909091	None	ATP synthase protein I
K02237	4	10	1	0.909091	None	competence protein ComEA
K02480	4	10	1	0.909091	None	two-component system, NarL family, sensor kinase [EC:2.7.13.3]
K02618	4	10	1	0.909091	None	oxepin-CoA hydrolase / 3-oxo-5,6-dehydrosuberyl-CoA semialdehyde dehydrogenase [EC:3.3.2.12 1.2.1.91]
K02673	4	10	1	0.909091	None	type IV pilus assembly protein PilX
K02914	4	10	1	0.909091	None	large subunit ribosomal protein L34
K03517	4	10	1	0.909091	None	quinolinate synthase [EC:2.5.1.72]
K03556	4	10	1	0.909091	None	LuxR family transcriptional regulator, maltose regulon positive regulatory protein
K03745	4	10	1	0.909091	None	SlyX protein
K03782	4	10	1	0.909091	None	catalase-peroxidase [EC:1.11.1.21]
K03892	4	10	1	0.909091	None	ArsR family transcriptional regulator, arsenate/arsenite/antimonite-responsive transcriptional repressor
K04096	4	10	1	0.909091	None	DNA processing protein
K05520	4	10	1	0.909091	None	protease I [EC:3.5.1.124]
K06893	4	10	1	0.909091	None	uncharacterized protein
K06996	4	10	1	0.909091	None	uncharacterized protein
K07124	4	10	1	0.909091	None	uncharacterized protein
K07154	4	10	1	0.909091	None	serine/threonine-protein kinase HipA [EC:2.7.11.1]
K07277	4	10	1	0.909091	None	outer membrane protein insertion porin family
K07506	4	10	1	0.909091	None	AraC family transcriptional regulator
K07644	4	10	1	0.909091	None	two-component system, OmpR family, heavy metal sensor histidine kinase CusS [EC:2.7.13.3]
K07665	4	10	1	0.909091	None	two-component system, OmpR family, copper resistance phosphate regulon response regulator CusR
K09022	4	10	1	0.909091	None	2-iminobutanoate/2-iminopropanoate deaminase [EC:3.5.99.10]
K09159	4	10	1	0.909091	None	antitoxin CptB
K09862	4	10	1	0.909091	None	uncharacterized protein
K09927	4	10	1	0.909091	None	uncharacterized protein
K09958	4	10	1	0.909091	None	uncharacterized protein
K10716	4	10	1	0.909091	None	voltage-gated potassium channel
K11893	4	10	1	0.909091	None	type VI secretion system protein ImpJ
K11895	4	10	1	0.909091	None	type VI secretion system protein ImpH
K11896	4	10	1	0.909091	None	type VI secretion system protein ImpG
K11897	4	10	1	0.909091	None	type VI secretion system protein ImpF
K11898	4	10	1	0.909091	None	type VI secretion system protein ImpE
K11900	4	10	1	0.909091	None	type VI secretion system protein ImpC
K11901	4	10	1	0.909091	None	type VI secretion system protein ImpB
K11902	4	10	1	0.909091	None	type VI secretion system protein ImpA
K11903	4	10	1	0.909091	None	type VI secretion system secreted protein Hcp
K11904	4	10	1	0.909091	None	type VI secretion system secreted protein VgrG
K11906	4	10	1	0.909091	None	type VI secretion system protein VasD
K11907	4	10	1	0.909091	None	type VI secretion system protein VasG
K12368	4	10	1	0.909091	None	dipeptide transport system substrate-binding protein
K12369	4	10	1	0.909091	None	dipeptide transport system permease protein
K12370	4	10	1	0.909091	None	dipeptide transport system permease protein
K12371	4	10	1	0.909091	None	dipeptide transport system ATP-binding protein
K12372	4	10	1	0.909091	None	dipeptide transport system ATP-binding protein
K13774	4	10	1	0.909091	None	citronellol/citronellal dehydrogenase
K14274	4	10	1	0.909091	None	xylono-1,5-lactonase [EC:3.1.1.110]
K15022	4	10	1	0.909091	None	formate dehydrogenase (NADP+) beta subunit [EC:1.17.1.10]
K15725	4	10	1	0.909091	None	outer membrane protein, heavy metal efflux system
K16137	4	10	1	0.909091	None	TetR/AcrR family transcriptional regulator, transcriptional repressor for nem operon
K17836	4	10	1	0.909091	None	beta-lactamase class A [EC:3.5.2.6]
K19168	4	10	1	0.909091	None	toxin CptA
K20276	4	10	1	0.909091	None	large repetitive protein
K20444	4	10	1	0.909091	None	O-antigen biosynthesis protein [EC:2.4.1.-]
K21061	4	10	1	0.909091	None	D-hydroxyproline dehydrogenase subunit beta [EC:1.5.99.-]
K21607	4	10	1	0.909091	None	tetrachlorobenzoquinone reductase [EC:1.1.1.404]
K21703	4	10	1	0.909091	None	LysR family transcriptional regulator, low CO2-responsive transcriptional regulator
K22270	4	10	1	0.909091	None	3-hydroxybenzoate 6-monooxygenase [EC:1.14.13.24]
K23359	4	10	1	0.909091	None	biuret amidohydrolase [EC:3.5.1.84]
K24131	4	10	1	0.909091	None	protease PrsW [EC:3.4.-.-]
K24217	4	10	1	0.909091	None	L-amino acid N-acyltransferase [EC:2.3.1.-]
K00122	1	2	0.25	0.181818	Non-Endosphere	formate dehydrogenase [EC:1.17.1.9]
K00166	1	2	0.25	0.181818	Non-Endosphere	2-oxoisovalerate dehydrogenase E1 component alpha subunit [EC:1.2.4.4]
K00167	1	2	0.25	0.181818	Non-Endosphere	2-oxoisovalerate dehydrogenase E1 component beta subunit [EC:1.2.4.4]
K00570	1	2	0.25	0.181818	Non-Endosphere	phosphatidylethanolamine/phosphatidyl-N-methylethanolamine N-methyltransferase [EC:2.1.1.17 2.1.1.71]
K00836	1	2	0.25	0.181818	Non-Endosphere	diaminobutyrate-2-oxoglutarate transaminase [EC:2.6.1.76]
K00978	1	2	0.25	0.181818	Non-Endosphere	glucose-1-phosphate cytidylyltransferase [EC:2.7.7.33]
K01156	1	2	0.25	0.181818	Non-Endosphere	type III restriction enzyme [EC:3.1.21.5]
K01273	1	2	0.25	0.181818	Non-Endosphere	membrane dipeptidase [EC:3.4.13.19]
K01337	1	2	0.25	0.181818	Non-Endosphere	lysyl endopeptidase [EC:3.4.21.50]
K01581	1	2	0.25	0.181818	Non-Endosphere	ornithine decarboxylase [EC:4.1.1.17]
K01643	1	2	0.25	0.181818	Non-Endosphere	citrate lyase subunit alpha / citrate CoA-transferase [EC:2.8.3.10]
K01709	1	2	0.25	0.181818	Non-Endosphere	CDP-glucose 4,6-dehydratase [EC:4.2.1.45]
K01720	1	2	0.25	0.181818	Non-Endosphere	2-methylcitrate dehydratase [EC:4.2.1.79]
K01761	1	2	0.25	0.181818	Non-Endosphere	methionine-gamma-lyase [EC:4.4.1.11]
K01800	1	2	0.25	0.181818	Non-Endosphere	maleylacetoacetate isomerase [EC:5.2.1.2]
K02005	1	2	0.25	0.181818	Non-Endosphere	HlyD family secretion protein
K02170	1	2	0.25	0.181818	Non-Endosphere	pimeloyl-[acyl-carrier protein] methyl ester esterase [EC:3.1.1.85]
K03197	1	2	0.25	0.181818	Non-Endosphere	type IV secretion system protein VirB2
K03790	1	2	0.25	0.181818	Non-Endosphere	[ribosomal protein S5]-alanine N-acetyltransferase [EC:2.3.1.267]
K04095	1	2	0.25	0.181818	Non-Endosphere	cell filamentation protein
K05710	1	2	0.25	0.181818	Non-Endosphere	3-phenylpropionate/trans-cinnamate dioxygenase ferredoxin component
K05835	1	2	0.25	0.181818	Non-Endosphere	threonine efflux protein
K06229	1	2	0.25	0.181818	Non-Endosphere	suppressor of fused
K06350	1	2	0.25	0.181818	Non-Endosphere	antagonist of KipI
K07241	1	2	0.25	0.181818	Non-Endosphere	nickel/cobalt transporter (NiCoT) family protein
K07316	1	2	0.25	0.181818	Non-Endosphere	adenine-specific DNA-methyltransferase [EC:2.1.1.72]
K07387	1	2	0.25	0.181818	Non-Endosphere	metalloprotease [EC:3.4.24.-]
K07482	1	2	0.25	0.181818	Non-Endosphere	transposase, IS30 family
K07494	1	2	0.25	0.181818	Non-Endosphere	putative transposase
K07660	1	2	0.25	0.181818	Non-Endosphere	two-component system, OmpR family, response regulator PhoP
K07714	1	2	0.25	0.181818	Non-Endosphere	two-component system, NtrC family, response regulator AtoC
K07722	1	2	0.25	0.181818	Non-Endosphere	CopG family transcriptional regulator, nickel-responsive regulator
K07729	1	2	0.25	0.181818	Non-Endosphere	putative transcriptional regulator
K09474	1	2	0.25	0.181818	Non-Endosphere	acid phosphatase (class A) [EC:3.1.3.2]
K09699	1	2	0.25	0.181818	Non-Endosphere	2-oxoisovalerate dehydrogenase E2 component (dihydrolipoyl transacylase) [EC:2.3.1.168]
K10673	1	2	0.25	0.181818	Non-Endosphere	streptomycin 3"-kinase [EC:2.7.1.87]
K14059	1	2	0.25	0.181818	Non-Endosphere	integrase
K15509	1	2	0.25	0.181818	Non-Endosphere	sulfopropanediol 3-dehydrogenase [EC:1.1.1.308]
K15894	1	2	0.25	0.181818	Non-Endosphere	UDP-N-acetylglucosamine 4,6-dehydratase/5-epimerase [EC:4.2.1.115 5.1.3.-]
K16652	1	2	0.25	0.181818	Non-Endosphere	decaprenylphospho-beta-D-erythro-pentofuranosid-2-ulose 2-reductase [EC:1.1.1.333]
K17680	1	2	0.25	0.181818	Non-Endosphere	twinkle protein [EC:3.6.4.12]
K19068	1	2	0.25	0.181818	Non-Endosphere	UDP-2-acetamido-2,6-beta-L-arabino-hexul-4-ose reductase [EC:1.1.1.367]
K21429	1	2	0.25	0.181818	Non-Endosphere	immunomodulating metalloprotease
K21744	1	2	0.25	0.181818	Non-Endosphere	MerR family transcriptional regulator, thiopeptide resistance regulator
K22041	1	2	0.25	0.181818	Non-Endosphere	TetR/AcrR family transcriptional regulator, copper-responsive repressor
K24258	1	2	0.25	0.181818	Non-Endosphere	UDP-N-acetyl-L-fucosamine synthase [EC:5.1.3.28]
K00596	2	5	0.5	0.454545	None	2,2-dialkylglycine decarboxylase (pyruvate) [EC:4.1.1.64]
K01421	2	5	0.5	0.454545	None	putative membrane protein
K01537	2	5	0.5	0.454545	None	P-type Ca2+ transporter type 2C [EC:7.2.2.10]
K01619	2	5	0.5	0.454545	None	deoxyribose-phosphate aldolase [EC:4.1.2.4]
K02057	2	5	0.5	0.454545	None	simple sugar transport system permease protein
K02058	2	5	0.5	0.454545	None	simple sugar transport system substrate-binding protein
K02431	2	5	0.5	0.454545	None	L-fucose mutarotase [EC:5.1.3.29]
K03297	2	5	0.5	0.454545	None	small multidrug resistance pump
K03298	2	5	0.5	0.454545	None	drug/metabolite transporter, DME family
K03717	2	5	0.5	0.454545	None	LysR family transcriptional regulator, transcriptional activator of nhaA
K05521	2	5	0.5	0.454545	None	ADP-ribosyl-[dinitrogen reductase] hydrolase [EC:3.2.2.24]
K05685	2	5	0.5	0.454545	None	macrolide transport system ATP-binding/permease protein [EC:7.6.2.-]
K05800	2	5	0.5	0.454545	None	Lrp/AsnC family transcriptional regulator
K06945	2	5	0.5	0.454545	None	uncharacterized protein
K07131	2	5	0.5	0.454545	None	uncharacterized protein
K07559	2	5	0.5	0.454545	None	putative RNA 2'-phosphotransferase [EC:2.7.1.-]
K13688	2	5	0.5	0.454545	None	cyclic beta-1,2-glucan synthetase [EC:2.4.1.-]
K13888	2	5	0.5	0.454545	None	membrane fusion protein, macrolide-specific efflux system
K13995	2	5	0.5	0.454545	None	maleamate amidohydrolase [EC:3.5.1.107]
K14534	2	5	0.5	0.454545	None	4-hydroxybutyryl-CoA dehydratase / vinylacetyl-CoA-Delta-isomerase [EC:4.2.1.120 5.3.3.3]
K15357	2	5	0.5	0.454545	None	N-formylmaleamate deformylase [EC:3.5.1.106]
K18306	2	5	0.5	0.454545	None	membrane fusion protein, multidrug efflux system
K18307	2	5	0.5	0.454545	None	multidrug efflux pump
K18308	2	5	0.5	0.454545	None	outer membrane protein, multidrug efflux system
K19333	2	5	0.5	0.454545	None	IclR family transcriptional regulator, KDG regulon repressor
K20541	2	5	0.5	0.454545	None	cellulose synthase operon protein B
K20542	2	5	0.5	0.454545	None	endoglucanase [EC:3.2.1.4]
K20971	2	5	0.5	0.454545	None	two-component system, sensor histidine kinase LadS
K21307	2	5	0.5	0.454545	None	sulfite dehydrogenase (quinone) subunit SoeA [EC:1.8.5.6]
K21308	2	5	0.5	0.454545	None	sulfite dehydrogenase (quinone) subunit SoeB
K21309	2	5	0.5	0.454545	None	sulfite dehydrogenase (quinone) subunit SoeC
K21902	2	5	0.5	0.454545	None	MerR family transcriptional regulator, repressor of the yfmOP operon
K23144	2	5	0.5	0.454545	None	UDP-N-acetylglucosamine diphosphorylase / glucose-1-phosphate thymidylyltransferase / UDP-N-acetylgalactosamine diphosphorylase / glucosamine-1-phosphate N-acetyltransferase / galactosamine-1-phosphate N-acetyltransferase [EC:2.7.7.23 2.7.7.24 2.7.7.83 2.3.1.157 2.3.1.276]
K24707	2	5	0.5	0.454545	None	ribulokinase [EC:2.7.1.16]
K01574	3	8	0.75	0.727273	None	acetoacetate decarboxylase [EC:4.1.1.4]
K01915	3	8	0.75	0.727273	None	glutamine synthetase [EC:6.3.1.2]
K03281	3	8	0.75	0.727273	None	chloride channel protein, CIC family
K05916	3	8	0.75	0.727273	None	nitric oxide dioxygenase [EC:1.14.12.17]
K06075	3	8	0.75	0.727273	None	MarR family transcriptional regulator, transcriptional regulator for hemolysin
K07347	3	8	0.75	0.727273	None	outer membrane usher protein
K07448	3	8	0.75	0.727273	None	restriction system protein
K07666	3	8	0.75	0.727273	None	two-component system, OmpR family, response regulator QseB
K07675	3	8	0.75	0.727273	None	two-component system, NarL family, sensor histidine kinase UhpB [EC:2.7.13.3]
K08323	3	8	0.75	0.727273	None	mannonate dehydratase [EC:4.2.1.8]
K09667	3	8	0.75	0.727273	None	protein O-GlcNAc transferase [EC:2.4.1.255]
K12266	3	8	0.75	0.727273	None	anaerobic nitric oxide reductase transcription regulator
K12661	3	8	0.75	0.727273	None	L-rhamnonate dehydratase [EC:4.2.1.90]
K13522	3	8	0.75	0.727273	None	bifunctional NMN adenylyltransferase/nudix hydrolase [EC:2.7.7.1 3.6.1.-]
K13874	3	8	0.75	0.727273	None	L-arabinonolactonase [EC:3.1.1.15]
K14063	3	8	0.75	0.727273	None	AraC family transcriptional regulator, positive regulator of tynA and feaB
K15054	3	8	0.75	0.727273	None	(S)-mandelate dehydrogenase [EC:1.1.99.31]
K15125	3	8	0.75	0.727273	None	filamentous hemagglutinin
K21695	3	8	0.75	0.727273	None	protein AaeX
K00003	4	11	1	1	None	homoserine dehydrogenase [EC:1.1.1.3]
K00007	4	11	1	1	None	D-arabinitol 4-dehydrogenase [EC:1.1.1.11]
K00013	4	11	1	1	None	histidinol dehydrogenase [EC:1.1.1.23]
K00014	4	11	1	1	None	shikimate dehydrogenase [EC:1.1.1.25]
K00019	4	11	1	1	None	3-hydroxybutyrate dehydrogenase [EC:1.1.1.30]
K00020	4	11	1	1	None	3-hydroxyisobutyrate dehydrogenase [EC:1.1.1.31]
K00023	4	11	1	1	None	acetoacetyl-CoA reductase [EC:1.1.1.36]
K00024	4	11	1	1	None	malate dehydrogenase [EC:1.1.1.37]
K00029	4	11	1	1	None	malate dehydrogenase (oxaloacetate-decarboxylating)(NADP+) [EC:1.1.1.40]
K00031	4	11	1	1	None	isocitrate dehydrogenase [EC:1.1.1.42]
K00032	4	11	1	1	None	phosphogluconate 2-dehydrogenase [EC:1.1.1.43]
K00036	4	11	1	1	None	glucose-6-phosphate 1-dehydrogenase [EC:1.1.1.49 1.1.1.363]
K00042	4	11	1	1	None	2-hydroxy-3-oxopropionate reductase [EC:1.1.1.60]
K00043	4	11	1	1	None	4-hydroxybutyrate dehydrogenase [EC:1.1.1.61]
K00052	4	11	1	1	None	3-isopropylmalate dehydrogenase [EC:1.1.1.85]
K00053	4	11	1	1	None	ketol-acid reductoisomerase [EC:1.1.1.86]
K00057	4	11	1	1	None	glycerol-3-phosphate dehydrogenase (NAD(P)+) [EC:1.1.1.94]
K00058	4	11	1	1	None	D-3-phosphoglycerate dehydrogenase / 2-oxoglutarate reductase [EC:1.1.1.95 1.1.1.399]
K00059	4	11	1	1	None	3-oxoacyl-[acyl-carrier protein] reductase [EC:1.1.1.100]
K00067	4	11	1	1	None	dTDP-4-dehydrorhamnose reductase [EC:1.1.1.133]
K00074	4	11	1	1	None	3-hydroxybutyryl-CoA dehydrogenase [EC:1.1.1.157]
K00075	4	11	1	1	None	UDP-N-acetylmuramate dehydrogenase [EC:1.3.1.98]
K00077	4	11	1	1	None	2-dehydropantoate 2-reductase [EC:1.1.1.169]
K00088	4	11	1	1	None	IMP dehydrogenase [EC:1.1.1.205]
K00090	4	11	1	1	None	glyoxylate/hydroxypyruvate/2-ketogluconate reductase [EC:1.1.1.79 1.1.1.81 1.1.1.215]
K00097	4	11	1	1	None	4-hydroxythreonine-4-phosphate dehydrogenase [EC:1.1.1.262]
K00099	4	11	1	1	None	1-deoxy-D-xylulose-5-phosphate reductoisomerase [EC:1.1.1.267]
K00101	4	11	1	1	None	L-lactate dehydrogenase (cytochrome) [EC:1.1.2.3]
K00102	4	11	1	1	None	D-lactate dehydrogenase (cytochrome) [EC:1.1.2.4]
K00104	4	11	1	1	None	glycolate oxidase [EC:1.1.3.15]
K00108	4	11	1	1	None	choline dehydrogenase [EC:1.1.99.1]
K00111	4	11	1	1	None	glycerol-3-phosphate dehydrogenase [EC:1.1.5.3]
K00123	4	11	1	1	None	formate dehydrogenase major subunit [EC:1.17.1.9]
K00124	4	11	1	1	None	formate dehydrogenase iron-sulfur subunit
K00127	4	11	1	1	None	formate dehydrogenase subunit gamma
K00128	4	11	1	1	None	aldehyde dehydrogenase (NAD+) [EC:1.2.1.3]
K00133	4	11	1	1	None	aspartate-semialdehyde dehydrogenase [EC:1.2.1.11]
K00134	4	11	1	1	None	glyceraldehyde 3-phosphate dehydrogenase [EC:1.2.1.12]
K00135	4	11	1	1	None	succinate-semialdehyde dehydrogenase / glutarate-semialdehyde dehydrogenase [EC:1.2.1.16 1.2.1.79 1.2.1.20]
K00140	4	11	1	1	None	malonate-semialdehyde dehydrogenase (acetylating) / methylmalonate-semialdehyde dehydrogenase [EC:1.2.1.18 1.2.1.27]
K00141	4	11	1	1	None	benzaldehyde dehydrogenase (NAD) [EC:1.2.1.28]
K00145	4	11	1	1	None	N-acetyl-gamma-glutamyl-phosphate reductase [EC:1.2.1.38]
K00147	4	11	1	1	None	glutamate-5-semialdehyde dehydrogenase [EC:1.2.1.41]
K00151	4	11	1	1	None	5-carboxymethyl-2-hydroxymuconic-semialdehyde dehydrogenase [EC:1.2.1.60]
K00163	4	11	1	1	None	pyruvate dehydrogenase E1 component [EC:1.2.4.1]
K00164	4	11	1	1	None	2-oxoglutarate dehydrogenase E1 component [EC:1.2.4.2]
K00179	4	11	1	1	None	indolepyruvate ferredoxin oxidoreductase, alpha subunit [EC:1.2.7.8]
K00180	4	11	1	1	None	indolepyruvate ferredoxin oxidoreductase, beta subunit [EC:1.2.7.8]
K00208	4	11	1	1	None	enoyl-[acyl-carrier protein] reductase I [EC:1.3.1.9 1.3.1.10]
K00215	4	11	1	1	None	4-hydroxy-tetrahydrodipicolinate reductase [EC:1.17.1.8]
K00228	4	11	1	1	None	coproporphyrinogen III oxidase [EC:1.3.3.3]
K00239	4	11	1	1	None	succinate dehydrogenase / fumarate reductase, flavoprotein subunit [EC:1.3.5.1 1.3.5.4]
K00240	4	11	1	1	None	succinate dehydrogenase / fumarate reductase, iron-sulfur subunit [EC:1.3.5.1 1.3.5.4]
K00241	4	11	1	1	None	succinate dehydrogenase / fumarate reductase, cytochrome b subunit
K00242	4	11	1	1	None	succinate dehydrogenase / fumarate reductase, membrane anchor subunit
K00249	4	11	1	1	None	acyl-CoA dehydrogenase [EC:1.3.8.7]
K00252	4	11	1	1	None	glutaryl-CoA dehydrogenase [EC:1.3.8.6]
K00253	4	11	1	1	None	isovaleryl-CoA dehydrogenase [EC:1.3.8.4]
K00254	4	11	1	1	None	dihydroorotate dehydrogenase [EC:1.3.5.2]
K00265	4	11	1	1	None	glutamate synthase (NADPH) large chain [EC:1.4.1.13]
K00266	4	11	1	1	None	glutamate synthase (NADPH) small chain [EC:1.4.1.13]
K00275	4	11	1	1	None	pyridoxamine 5'-phosphate oxidase [EC:1.4.3.5]
K00278	4	11	1	1	None	L-aspartate oxidase [EC:1.4.3.16]
K00281	4	11	1	1	None	glycine dehydrogenase [EC:1.4.4.2]
K00285	4	11	1	1	None	D-amino-acid dehydrogenase [EC:1.4.5.1]
K00286	4	11	1	1	None	pyrroline-5-carboxylate reductase [EC:1.5.1.2]
K00287	4	11	1	1	None	dihydrofolate reductase [EC:1.5.1.3]
K00297	4	11	1	1	None	methylenetetrahydrofolate reductase (NADPH) [EC:1.5.1.20]
K00299	4	11	1	1	None	FMN reductase [EC:1.5.1.38]
K00311	4	11	1	1	None	electron-transferring-flavoprotein dehydrogenase [EC:1.5.5.1]
K00324	4	11	1	1	None	H+-translocating NAD(P) transhydrogenase subunit alpha [EC:1.6.1.2 7.1.1.1]
K00325	4	11	1	1	None	H+-translocating NAD(P) transhydrogenase subunit beta [EC:1.6.1.2 7.1.1.1]
K00330	4	11	1	1	None	NADH-quinone oxidoreductase subunit A [EC:7.1.1.2]
K00331	4	11	1	1	None	NADH-quinone oxidoreductase subunit B [EC:7.1.1.2]
K00332	4	11	1	1	None	NADH-quinone oxidoreductase subunit C [EC:7.1.1.2]
K00333	4	11	1	1	None	NADH-quinone oxidoreductase subunit D [EC:7.1.1.2]
K00334	4	11	1	1	None	NADH-quinone oxidoreductase subunit E [EC:7.1.1.2]
K00335	4	11	1	1	None	NADH-quinone oxidoreductase subunit F [EC:7.1.1.2]
K00336	4	11	1	1	None	NADH-quinone oxidoreductase subunit G [EC:7.1.1.2]
K00337	4	11	1	1	None	NADH-quinone oxidoreductase subunit H [EC:7.1.1.2]
K00338	4	11	1	1	None	NADH-quinone oxidoreductase subunit I [EC:7.1.1.2]
K00339	4	11	1	1	None	NADH-quinone oxidoreductase subunit J [EC:7.1.1.2]
K00340	4	11	1	1	None	NADH-quinone oxidoreductase subunit K [EC:7.1.1.2]
K00341	4	11	1	1	None	NADH-quinone oxidoreductase subunit L [EC:7.1.1.2]
K00342	4	11	1	1	None	NADH-quinone oxidoreductase subunit M [EC:7.1.1.2]
K00343	4	11	1	1	None	NADH-quinone oxidoreductase subunit N [EC:7.1.1.2]
K00344	4	11	1	1	None	NADPH:quinone reductase [EC:1.6.5.5]
K00355	4	11	1	1	None	NAD(P)H dehydrogenase (quinone) [EC:1.6.5.2]
K00362	4	11	1	1	None	nitrite reductase (NADH) large subunit [EC:1.7.1.15]
K00363	4	11	1	1	None	nitrite reductase (NADH) small subunit [EC:1.7.1.15]
K00364	4	11	1	1	None	GMP reductase [EC:1.7.1.7]
K00372	4	11	1	1	None	assimilatory nitrate reductase catalytic subunit [EC:1.7.99.-]
K00381	4	11	1	1	None	sulfite reductase (NADPH) hemoprotein beta-component [EC:1.8.1.2]
K00382	4	11	1	1	None	dihydrolipoamide dehydrogenase [EC:1.8.1.4]
K00383	4	11	1	1	None	glutathione reductase (NADPH) [EC:1.8.1.7]
K00384	4	11	1	1	None	thioredoxin reductase (NADPH) [EC:1.8.1.9]
K00390	4	11	1	1	None	phosphoadenosine phosphosulfate reductase [EC:1.8.4.8 1.8.4.10]
K00411	4	11	1	1	None	ubiquinol-cytochrome c reductase iron-sulfur subunit [EC:7.1.1.8]
K00412	4	11	1	1	None	ubiquinol-cytochrome c reductase cytochrome b subunit
K00413	4	11	1	1	None	ubiquinol-cytochrome c reductase cytochrome c1 subunit
K00425	4	11	1	1	None	cytochrome bd ubiquinol oxidase subunit I [EC:7.1.1.7]
K00426	4	11	1	1	None	cytochrome bd ubiquinol oxidase subunit II [EC:7.1.1.7]
K00432	4	11	1	1	None	glutathione peroxidase [EC:1.11.1.9]
K00433	4	11	1	1	None	non-heme chloroperoxidase [EC:1.11.1.10]
K00449	4	11	1	1	None	protocatechuate 3,4-dioxygenase, beta subunit [EC:1.13.11.3]
K00450	4	11	1	1	None	gentisate 1,2-dioxygenase [EC:1.13.11.4]
K00451	4	11	1	1	None	homogentisate 1,2-dioxygenase [EC:1.13.11.5]
K00453	4	11	1	1	None	tryptophan 2,3-dioxygenase [EC:1.13.11.11]
K00457	4	11	1	1	None	4-hydroxyphenylpyruvate dioxygenase [EC:1.13.11.27]
K00459	4	11	1	1	None	nitronate monooxygenase [EC:1.13.12.16]
K00472	4	11	1	1	None	prolyl 4-hydroxylase [EC:1.14.11.2]
K00480	4	11	1	1	None	salicylate hydroxylase [EC:1.14.13.1]
K00481	4	11	1	1	None	p-hydroxybenzoate 3-monooxygenase [EC:1.14.13.2]
K00499	4	11	1	1	None	choline monooxygenase [EC:1.14.15.7]
K00500	4	11	1	1	None	phenylalanine-4-hydroxylase [EC:1.14.16.1]
K00507	4	11	1	1	None	stearoyl-CoA desaturase (Delta-9 desaturase) [EC:1.14.19.1]
K00523	4	11	1	1	None	CDP-4-dehydro-6-deoxyglucose reductase, E3 [EC:1.17.1.1]
K00525	4	11	1	1	None	ribonucleoside-diphosphate reductase alpha chain [EC:1.17.4.1]
K00526	4	11	1	1	None	ribonucleoside-diphosphate reductase beta chain [EC:1.17.4.1]
K00528	4	11	1	1	None	ferredoxin/flavodoxin---NADP+ reductase [EC:1.18.1.2 1.19.1.1]
K00529	4	11	1	1	None	3-phenylpropionate/trans-cinnamate dioxygenase ferredoxin reductase component [EC:1.18.1.3]
K00537	4	11	1	1	None	arsenate reductase (glutaredoxin) [EC:1.20.4.1]
K00548	4	11	1	1	None	5-methyltetrahydrofolate--homocysteine methyltransferase [EC:2.1.1.13]
K00549	4	11	1	1	None	5-methyltetrahydropteroyltriglutamate--homocysteine methyltransferase [EC:2.1.1.14]
K00554	4	11	1	1	None	tRNA (guanine37-N1)-methyltransferase [EC:2.1.1.228]
K00560	4	11	1	1	None	thymidylate synthase [EC:2.1.1.45]
K00566	4	11	1	1	None	tRNA-uridine 2-sulfurtransferase [EC:2.8.1.13]
K00567	4	11	1	1	None	methylated-DNA-[protein]-cysteine S-methyltransferase [EC:2.1.1.63]
K00568	4	11	1	1	None	2-polyprenyl-6-hydroxyphenyl methylase / 3-demethylubiquinone-9 3-methyltransferase [EC:2.1.1.222 2.1.1.64]
K00573	4	11	1	1	None	protein-L-isoaspartate(D-aspartate) O-methyltransferase [EC:2.1.1.77]
K00574	4	11	1	1	None	cyclopropane-fatty-acyl-phospholipid synthase [EC:2.1.1.79]
K00575	4	11	1	1	None	chemotaxis protein methyltransferase CheR [EC:2.1.1.80]
K00598	4	11	1	1	None	trans-aconitate 2-methyltransferase [EC:2.1.1.144]
K00600	4	11	1	1	None	glycine hydroxymethyltransferase [EC:2.1.2.1]
K00602	4	11	1	1	None	phosphoribosylaminoimidazolecarboxamide formyltransferase / IMP cyclohydrolase [EC:2.1.2.3 3.5.4.10]
K00604	4	11	1	1	None	methionyl-tRNA formyltransferase [EC:2.1.2.9]
K00605	4	11	1	1	None	aminomethyltransferase [EC:2.1.2.10]
K00609	4	11	1	1	None	aspartate carbamoyltransferase catalytic subunit [EC:2.1.3.2]
K00611	4	11	1	1	None	ornithine carbamoyltransferase [EC:2.1.3.3]
K00615	4	11	1	1	None	transketolase [EC:2.2.1.1]
K00616	4	11	1	1	None	transaldolase [EC:2.2.1.2]
K00620	4	11	1	1	None	glutamate N-acetyltransferase / amino-acid N-acetyltransferase [EC:2.3.1.35 2.3.1.1]
K00626	4	11	1	1	None	acetyl-CoA C-acetyltransferase [EC:2.3.1.9]
K00627	4	11	1	1	None	pyruvate dehydrogenase E2 component (dihydrolipoamide acetyltransferase) [EC:2.3.1.12]
K00632	4	11	1	1	None	acetyl-CoA acyltransferase [EC:2.3.1.16]
K00640	4	11	1	1	None	serine O-acetyltransferase [EC:2.3.1.30]
K00641	4	11	1	1	None	homoserine O-acetyltransferase/O-succinyltransferase [EC:2.3.1.31 2.3.1.46]
K00645	4	11	1	1	None	[acyl-carrier-protein] S-malonyltransferase [EC:2.3.1.39]
K00647	4	11	1	1	None	3-oxoacyl-[acyl-carrier-protein] synthase I [EC:2.3.1.41]
K00648	4	11	1	1	None	3-oxoacyl-[acyl-carrier-protein] synthase III [EC:2.3.1.180]
K00655	4	11	1	1	None	1-acyl-sn-glycerol-3-phosphate acyltransferase [EC:2.3.1.51]
K00658	4	11	1	1	None	2-oxoglutarate dehydrogenase E2 component (dihydrolipoamide succinyltransferase) [EC:2.3.1.61]
K00666	4	11	1	1	None	fatty-acyl-CoA synthase [EC:6.2.1.-]
K00674	4	11	1	1	None	2,3,4,5-tetrahydropyridine-2,6-dicarboxylate N-succinyltransferase [EC:2.3.1.117]
K00677	4	11	1	1	None	UDP-N-acetylglucosamine acyltransferase [EC:2.3.1.129]
K00681	4	11	1	1	None	gamma-glutamyltranspeptidase / glutathione hydrolase [EC:2.3.2.2 3.4.19.13]
K00684	4	11	1	1	None	leucyl/phenylalanyl-tRNA---protein transferase [EC:2.3.2.6]
K00697	4	11	1	1	None	trehalose 6-phosphate synthase [EC:2.4.1.15 2.4.1.347]
K00700	4	11	1	1	None	1,4-alpha-glucan branching enzyme [EC:2.4.1.18]
K00748	4	11	1	1	None	lipid-A-disaccharide synthase [EC:2.4.1.182]
K00761	4	11	1	1	None	uracil phosphoribosyltransferase [EC:2.4.2.9]
K00762	4	11	1	1	None	orotate phosphoribosyltransferase [EC:2.4.2.10]
K00763	4	11	1	1	None	nicotinate phosphoribosyltransferase [EC:6.3.4.21]
K00764	4	11	1	1	None	amidophosphoribosyltransferase [EC:2.4.2.14]
K00765	4	11	1	1	None	ATP phosphoribosyltransferase [EC:2.4.2.17]
K00766	4	11	1	1	None	anthranilate phosphoribosyltransferase [EC:2.4.2.18]
K00767	4	11	1	1	None	nicotinate-nucleotide pyrophosphorylase (carboxylating) [EC:2.4.2.19]
K00768	4	11	1	1	None	nicotinate-nucleotide--dimethylbenzimidazole phosphoribosyltransferase [EC:2.4.2.21]
K00773	4	11	1	1	None	queuine tRNA-ribosyltransferase [EC:2.4.2.29]
K00783	4	11	1	1	None	23S rRNA (pseudouridine1915-N3)-methyltransferase [EC:2.1.1.177]
K00788	4	11	1	1	None	thiamine-phosphate pyrophosphorylase [EC:2.5.1.3]
K00789	4	11	1	1	None	S-adenosylmethionine synthetase [EC:2.5.1.6]
K00790	4	11	1	1	None	UDP-N-acetylglucosamine 1-carboxyvinyltransferase [EC:2.5.1.7]
K00791	4	11	1	1	None	tRNA dimethylallyltransferase [EC:2.5.1.75]
K00793	4	11	1	1	None	riboflavin synthase [EC:2.5.1.9]
K00794	4	11	1	1	None	6,7-dimethyl-8-ribityllumazine synthase [EC:2.5.1.78]
K00795	4	11	1	1	None	farnesyl diphosphate synthase [EC:2.5.1.1 2.5.1.10]
K00796	4	11	1	1	None	dihydropteroate synthase [EC:2.5.1.15]
K00797	4	11	1	1	None	spermidine synthase [EC:2.5.1.16]
K00798	4	11	1	1	None	cob(I)alamin adenosyltransferase [EC:2.5.1.17]
K00799	4	11	1	1	None	glutathione S-transferase [EC:2.5.1.18]
K00800	4	11	1	1	None	3-phosphoshikimate 1-carboxyvinyltransferase [EC:2.5.1.19]
K00806	4	11	1	1	None	undecaprenyl diphosphate synthase [EC:2.5.1.31]
K00817	4	11	1	1	None	histidinol-phosphate aminotransferase [EC:2.6.1.9]
K00820	4	11	1	1	None	glutamine---fructose-6-phosphate transaminase (isomerizing) [EC:2.6.1.16]
K00821	4	11	1	1	None	acetylornithine/N-succinyldiaminopimelate aminotransferase [EC:2.6.1.11 2.6.1.17]
K00822	4	11	1	1	None	beta-alanine--pyruvate transaminase [EC:2.6.1.18]
K00824	4	11	1	1	None	D-alanine transaminase [EC:2.6.1.21]
K00826	4	11	1	1	None	branched-chain amino acid aminotransferase [EC:2.6.1.42]
K00831	4	11	1	1	None	phosphoserine aminotransferase [EC:2.6.1.52]
K00832	4	11	1	1	None	aromatic-amino-acid transaminase [EC:2.6.1.57]
K00845	4	11	1	1	None	glucokinase [EC:2.7.1.2]
K00847	4	11	1	1	None	fructokinase [EC:2.7.1.4]
K00854	4	11	1	1	None	xylulokinase [EC:2.7.1.17]
K00856	4	11	1	1	None	adenosine kinase [EC:2.7.1.20]
K00858	4	11	1	1	None	NAD+ kinase [EC:2.7.1.23]
K00859	4	11	1	1	None	dephospho-CoA kinase [EC:2.7.1.24]
K00864	4	11	1	1	None	glycerol kinase [EC:2.7.1.30]
K00873	4	11	1	1	None	pyruvate kinase [EC:2.7.1.40]
K00883	4	11	1	1	None	2-dehydro-3-deoxygalactonokinase [EC:2.7.1.58]
K00891	4	11	1	1	None	shikimate kinase [EC:2.7.1.71]
K00901	4	11	1	1	None	diacylglycerol kinase (ATP) [EC:2.7.1.107]
K00906	4	11	1	1	None	isocitrate dehydrogenase kinase/phosphatase [EC:2.7.11.5 3.1.3.-]
K00912	4	11	1	1	None	tetraacyldisaccharide 4'-kinase [EC:2.7.1.130]
K00919	4	11	1	1	None	4-diphosphocytidyl-2-C-methyl-D-erythritol kinase [EC:2.7.1.148]
K00927	4	11	1	1	None	phosphoglycerate kinase [EC:2.7.2.3]
K00928	4	11	1	1	None	aspartate kinase [EC:2.7.2.4]
K00930	4	11	1	1	None	acetylglutamate kinase [EC:2.7.2.8]
K00931	4	11	1	1	None	glutamate 5-kinase [EC:2.7.2.11]
K00937	4	11	1	1	None	polyphosphate kinase [EC:2.7.4.1]
K00939	4	11	1	1	None	adenylate kinase [EC:2.7.4.3]
K00940	4	11	1	1	None	nucleoside-diphosphate kinase [EC:2.7.4.6]
K00941	4	11	1	1	None	hydroxymethylpyrimidine/phosphomethylpyrimidine kinase [EC:2.7.1.49 2.7.4.7]
K00942	4	11	1	1	None	guanylate kinase [EC:2.7.4.8]
K00943	4	11	1	1	None	dTMP kinase [EC:2.7.4.9]
K00946	4	11	1	1	None	thiamine-monophosphate kinase [EC:2.7.4.16]
K00948	4	11	1	1	None	ribose-phosphate pyrophosphokinase [EC:2.7.6.1]
K00950	4	11	1	1	None	2-amino-4-hydroxy-6-hydroxymethyldihydropteridine diphosphokinase [EC:2.7.6.3]
K00951	4	11	1	1	None	GTP pyrophosphokinase [EC:2.7.6.5]
K00954	4	11	1	1	None	pantetheine-phosphate adenylyltransferase [EC:2.7.7.3]
K00956	4	11	1	1	None	sulfate adenylyltransferase subunit 1 [EC:2.7.7.4]
K00957	4	11	1	1	None	sulfate adenylyltransferase subunit 2 [EC:2.7.7.4]
K00962	4	11	1	1	None	polyribonucleotide nucleotidyltransferase [EC:2.7.7.8]
K00963	4	11	1	1	None	UTP--glucose-1-phosphate uridylyltransferase [EC:2.7.7.9]
K00969	4	11	1	1	None	nicotinate-nucleotide adenylyltransferase [EC:2.7.7.18]
K00970	4	11	1	1	None	poly(A) polymerase [EC:2.7.7.19]
K00973	4	11	1	1	None	glucose-1-phosphate thymidylyltransferase [EC:2.7.7.24]
K00974	4	11	1	1	None	tRNA nucleotidyltransferase (CCA-adding enzyme) [EC:2.7.7.72 3.1.3.- 3.1.4.-]
K00979	4	11	1	1	None	3-deoxy-manno-octulosonate cytidylyltransferase (CMP-KDO synthetase) [EC:2.7.7.38]
K00981	4	11	1	1	None	phosphatidate cytidylyltransferase [EC:2.7.7.41]
K00982	4	11	1	1	None	[glutamine synthetase] adenylyltransferase / [glutamine synthetase]-adenylyl-L-tyrosine phosphorylase [EC:2.7.7.42 2.7.7.89]
K00989	4	11	1	1	None	ribonuclease PH [EC:2.7.7.56]
K00990	4	11	1	1	None	[protein-PII] uridylyltransferase [EC:2.7.7.59]
K00991	4	11	1	1	None	2-C-methyl-D-erythritol 4-phosphate cytidylyltransferase [EC:2.7.7.60]
K00992	4	11	1	1	None	N-acetyl-alpha-D-muramate 1-phosphate uridylyltransferase [EC:2.7.7.99]
K00997	4	11	1	1	None	holo-[acyl-carrier protein] synthase [EC:2.7.8.7]
K01000	4	11	1	1	None	phospho-N-acetylmuramoyl-pentapeptide-transferase [EC:2.7.8.13]
K01007	4	11	1	1	None	pyruvate, water dikinase [EC:2.7.9.2]
K01008	4	11	1	1	None	selenide, water dikinase [EC:2.7.9.3]
K01011	4	11	1	1	None	thiosulfate/3-mercaptopyruvate sulfurtransferase [EC:2.8.1.1 2.8.1.2]
K01028	4	11	1	1	None	3-oxoacid CoA-transferase subunit A [EC:2.8.3.5]
K01029	4	11	1	1	None	3-oxoacid CoA-transferase subunit B [EC:2.8.3.5]
K01031	4	11	1	1	None	3-oxoadipate CoA-transferase, alpha subunit [EC:2.8.3.6]
K01032	4	11	1	1	None	3-oxoadipate CoA-transferase, beta subunit [EC:2.8.3.6]
K01053	4	11	1	1	None	gluconolactonase [EC:3.1.1.17]
K01055	4	11	1	1	None	3-oxoadipate enol-lactonase [EC:3.1.1.24]
K01056	4	11	1	1	None	peptidyl-tRNA hydrolase, PTH1 family [EC:3.1.1.29]
K01058	4	11	1	1	None	phospholipase A1/A2 [EC:3.1.1.32 3.1.1.4]
K01061	4	11	1	1	None	carboxymethylenebutenolidase [EC:3.1.1.45]
K01066	4	11	1	1	None	acetyl esterase [EC:3.1.1.-]
K01069	4	11	1	1	None	hydroxyacylglutathione hydrolase [EC:3.1.2.6]
K01070	4	11	1	1	None	S-formylglutathione hydrolase [EC:3.1.2.12]
K01075	4	11	1	1	None	4-hydroxybenzoyl-CoA thioesterase [EC:3.1.2.23]
K01079	4	11	1	1	None	phosphoserine phosphatase [EC:3.1.3.3]
K01081	4	11	1	1	None	5'-nucleotidase [EC:3.1.3.5]
K01087	4	11	1	1	None	trehalose 6-phosphate phosphatase [EC:3.1.3.12]
K01091	4	11	1	1	None	phosphoglycolate phosphatase [EC:3.1.3.18]
K01092	4	11	1	1	None	myo-inositol-1(or 4)-monophosphatase [EC:3.1.3.25]
K01095	4	11	1	1	None	phosphatidylglycerophosphatase A [EC:3.1.3.27]
K01104	4	11	1	1	None	protein-tyrosine phosphatase [EC:3.1.3.48]
K01113	4	11	1	1	None	alkaline phosphatase D [EC:3.1.3.1]
K01118	4	11	1	1	None	FMN-dependent NADH-azoreductase [EC:1.7.1.17]
K01126	4	11	1	1	None	glycerophosphoryl diester phosphodiesterase [EC:3.1.4.46]
K01129	4	11	1	1	None	dGTPase [EC:3.1.5.1]
K01139	4	11	1	1	None	GTP diphosphokinase / guanosine-3',5'-bis(diphosphate) 3'-diphosphatase [EC:2.7.6.5 3.1.7.2]
K01141	4	11	1	1	None	exodeoxyribonuclease I [EC:3.1.11.1]
K01142	4	11	1	1	None	exodeoxyribonuclease III [EC:3.1.11.2]
K01147	4	11	1	1	None	exoribonuclease II [EC:3.1.13.1]
K01159	4	11	1	1	None	crossover junction endodeoxyribonuclease RuvC [EC:3.1.22.4]
K01167	4	11	1	1	None	ribonuclease T1 [EC:4.6.1.24]
K01207	4	11	1	1	None	beta-N-acetylhexosaminidase [EC:3.2.1.52]
K01214	4	11	1	1	None	isoamylase [EC:3.2.1.68]
K01236	4	11	1	1	None	maltooligosyltrehalose trehalohydrolase [EC:3.2.1.141]
K01241	4	11	1	1	None	AMP nucleosidase [EC:3.2.2.4]
K01243	4	11	1	1	None	adenosylhomocysteine nucleosidase [EC:3.2.2.9]
K01246	4	11	1	1	None	DNA-3-methyladenine glycosylase I [EC:3.2.2.20]
K01247	4	11	1	1	None	DNA-3-methyladenine glycosylase II [EC:3.2.2.21]
K01251	4	11	1	1	None	adenosylhomocysteinase [EC:3.3.1.1]
K01255	4	11	1	1	None	leucyl aminopeptidase [EC:3.4.11.1]
K01256	4	11	1	1	None	aminopeptidase N [EC:3.4.11.2]
K01262	4	11	1	1	None	Xaa-Pro aminopeptidase [EC:3.4.11.9]
K01265	4	11	1	1	None	methionyl aminopeptidase [EC:3.4.11.18]
K01266	4	11	1	1	None	D-aminopeptidase [EC:3.4.11.19]
K01295	4	11	1	1	None	glutamate carboxypeptidase [EC:3.4.17.11]
K01297	4	11	1	1	None	muramoyltetrapeptide carboxypeptidase [EC:3.4.17.13]
K01304	4	11	1	1	None	pyroglutamyl-peptidase [EC:3.4.19.3]
K01338	4	11	1	1	None	ATP-dependent Lon protease [EC:3.4.21.53]
K01356	4	11	1	1	None	repressor LexA [EC:3.4.21.88]
K01358	4	11	1	1	None	ATP-dependent Clp protease, protease subunit [EC:3.4.21.92]
K01409	4	11	1	1	None	N6-L-threonylcarbamoyladenine synthase [EC:2.3.1.234]
K01414	4	11	1	1	None	oligopeptidase A [EC:3.4.24.70]
K01419	4	11	1	1	None	ATP-dependent HslUV protease, peptidase subunit HslV [EC:3.4.25.2]
K01420	4	11	1	1	None	CRP/FNR family transcriptional regulator, anaerobic regulatory protein
K01424	4	11	1	1	None	L-asparaginase [EC:3.5.1.1]
K01426	4	11	1	1	None	amidase [EC:3.5.1.4]
K01428	4	11	1	1	None	urease subunit alpha [EC:3.5.1.5]
K01429	4	11	1	1	None	urease subunit beta [EC:3.5.1.5]
K01430	4	11	1	1	None	urease subunit gamma [EC:3.5.1.5]
K01432	4	11	1	1	None	arylformamidase [EC:3.5.1.9]
K01433	4	11	1	1	None	formyltetrahydrofolate deformylase [EC:3.5.1.10]
K01438	4	11	1	1	None	acetylornithine deacetylase [EC:3.5.1.16]
K01439	4	11	1	1	None	succinyl-diaminopimelate desuccinylase [EC:3.5.1.18]
K01448	4	11	1	1	None	N-acetylmuramoyl-L-alanine amidase [EC:3.5.1.28]
K01451	4	11	1	1	None	hippurate hydrolase [EC:3.5.1.32]
K01458	4	11	1	1	None	N-formylglutamate deformylase [EC:3.5.1.68]
K01462	4	11	1	1	None	peptide deformylase [EC:3.5.1.88]
K01465	4	11	1	1	None	dihydroorotase [EC:3.5.2.3]
K01468	4	11	1	1	None	imidazolonepropionase [EC:3.5.2.7]
K01470	4	11	1	1	None	creatinine amidohydrolase [EC:3.5.2.10]
K01473	4	11	1	1	None	N-methylhydantoinase A [EC:3.5.2.14]
K01474	4	11	1	1	None	N-methylhydantoinase B [EC:3.5.2.14]
K01476	4	11	1	1	None	arginase [EC:3.5.3.1]
K01485	4	11	1	1	None	cytosine/creatinine deaminase [EC:3.5.4.1 3.5.4.21]
K01487	4	11	1	1	None	guanine deaminase [EC:3.5.4.3]
K01491	4	11	1	1	None	methylenetetrahydrofolate dehydrogenase (NADP+) / methenyltetrahydrofolate cyclohydrolase [EC:1.5.1.5 3.5.4.9]
K01494	4	11	1	1	None	dCTP deaminase [EC:3.5.4.13]
K01495	4	11	1	1	None	GTP cyclohydrolase IA [EC:3.5.4.16]
K01496	4	11	1	1	None	phosphoribosyl-AMP cyclohydrolase [EC:3.5.4.19]
K01507	4	11	1	1	None	inorganic pyrophosphatase [EC:3.6.1.1]
K01515	4	11	1	1	None	ADP-ribose pyrophosphatase [EC:3.6.1.13]
K01520	4	11	1	1	None	dUTP pyrophosphatase [EC:3.6.1.23]
K01523	4	11	1	1	None	phosphoribosyl-ATP pyrophosphohydrolase [EC:3.6.1.31]
K01524	4	11	1	1	None	exopolyphosphatase / guanosine-5'-triphosphate,3'-diphosphate pyrophosphatase [EC:3.6.1.11 3.6.1.40]
K01525	4	11	1	1	None	bis(5'-nucleosyl)-tetraphosphatase (symmetrical) [EC:3.6.1.41]
K01546	4	11	1	1	None	potassium-transporting ATPase potassium-binding subunit
K01547	4	11	1	1	None	potassium-transporting ATPase ATP-binding subunit [EC:7.2.2.6]
K01548	4	11	1	1	None	potassium-transporting ATPase KdpC subunit
K01555	4	11	1	1	None	fumarylacetoacetase [EC:3.7.1.2]
K01560	4	11	1	1	None	2-haloacid dehalogenase [EC:3.8.1.2]
K01561	4	11	1	1	None	haloacetate dehalogenase [EC:3.8.1.3]
K01578	4	11	1	1	None	malonyl-CoA decarboxylase [EC:4.1.1.9]
K01584	4	11	1	1	None	arginine decarboxylase [EC:4.1.1.19]
K01586	4	11	1	1	None	diaminopimelate decarboxylase [EC:4.1.1.20]
K01588	4	11	1	1	None	5-(carboxyamino)imidazole ribonucleotide mutase [EC:5.4.99.18]
K01589	4	11	1	1	None	5-(carboxyamino)imidazole ribonucleotide synthase [EC:6.3.4.18]
K01591	4	11	1	1	None	orotidine-5'-phosphate decarboxylase [EC:4.1.1.23]
K01595	4	11	1	1	None	phosphoenolpyruvate carboxylase [EC:4.1.1.31]
K01596	4	11	1	1	None	phosphoenolpyruvate carboxykinase (GTP) [EC:4.1.1.32]
K01599	4	11	1	1	None	uroporphyrinogen decarboxylase [EC:4.1.1.37]
K01607	4	11	1	1	None	4-carboxymuconolactone decarboxylase [EC:4.1.1.44]
K01608	4	11	1	1	None	tartronate-semialdehyde synthase [EC:4.1.1.47]
K01609	4	11	1	1	None	indole-3-glycerol phosphate synthase [EC:4.1.1.48]
K01611	4	11	1	1	None	S-adenosylmethionine decarboxylase [EC:4.1.1.50]
K01613	4	11	1	1	None	phosphatidylserine decarboxylase [EC:4.1.1.65]
K01620	4	11	1	1	None	threonine aldolase [EC:4.1.2.48]
K01624	4	11	1	1	None	fructose-bisphosphate aldolase, class II [EC:4.1.2.13]
K01625	4	11	1	1	None	2-dehydro-3-deoxyphosphogluconate aldolase / (4S)-4-hydroxy-2-oxoglutarate aldolase [EC:4.1.2.14 4.1.3.42]
K01626	4	11	1	1	None	3-deoxy-7-phosphoheptulonate synthase [EC:2.5.1.54]
K01627	4	11	1	1	None	2-dehydro-3-deoxyphosphooctonate aldolase (KDO 8-P synthase) [EC:2.5.1.55]
K01631	4	11	1	1	None	2-dehydro-3-deoxyphosphogalactonate aldolase [EC:4.1.2.21]
K01633	4	11	1	1	None	7,8-dihydroneopterin aldolase/epimerase/oxygenase [EC:4.1.2.25 5.1.99.8 1.13.11.81]
K01637	4	11	1	1	None	isocitrate lyase [EC:4.1.3.1]
K01638	4	11	1	1	None	malate synthase [EC:2.3.3.9]
K01640	4	11	1	1	None	hydroxymethylglutaryl-CoA lyase [EC:4.1.3.4]
K01644	4	11	1	1	None	citrate lyase subunit beta / citryl-CoA lyase [EC:4.1.3.34]
K01647	4	11	1	1	None	citrate synthase [EC:2.3.3.1]
K01649	4	11	1	1	None	2-isopropylmalate synthase [EC:2.3.3.13]
K01652	4	11	1	1	None	acetolactate synthase I/II/III large subunit [EC:2.2.1.6]
K01653	4	11	1	1	None	acetolactate synthase I/III small subunit [EC:2.2.1.6]
K01657	4	11	1	1	None	anthranilate synthase component I [EC:4.1.3.27]
K01658	4	11	1	1	None	anthranilate synthase component II [EC:4.1.3.27]
K01662	4	11	1	1	None	1-deoxy-D-xylulose-5-phosphate synthase [EC:2.2.1.7]
K01669	4	11	1	1	None	deoxyribodipyrimidine photo-lyase [EC:4.1.99.3]
K01673	4	11	1	1	None	carbonic anhydrase [EC:4.2.1.1]
K01676	4	11	1	1	None	fumarate hydratase, class I [EC:4.2.1.2]
K01679	4	11	1	1	None	fumarate hydratase, class II [EC:4.2.1.2]
K01681	4	11	1	1	None	aconitate hydratase [EC:4.2.1.3]
K01682	4	11	1	1	None	aconitate hydratase 2 / 2-methylisocitrate dehydratase [EC:4.2.1.3 4.2.1.99]
K01685	4	11	1	1	None	altronate hydrolase [EC:4.2.1.7]
K01687	4	11	1	1	None	dihydroxy-acid dehydratase [EC:4.2.1.9]
K01689	4	11	1	1	None	enolase [EC:4.2.1.11]
K01690	4	11	1	1	None	phosphogluconate dehydratase [EC:4.2.1.12]
K01692	4	11	1	1	None	enoyl-CoA hydratase [EC:4.2.1.17]
K01693	4	11	1	1	None	imidazoleglycerol-phosphate dehydratase [EC:4.2.1.19]
K01695	4	11	1	1	None	tryptophan synthase alpha chain [EC:4.2.1.20]
K01696	4	11	1	1	None	tryptophan synthase beta chain [EC:4.2.1.20]
K01698	4	11	1	1	None	porphobilinogen synthase [EC:4.2.1.24]
K01703	4	11	1	1	None	3-isopropylmalate/(R)-2-methylmalate dehydratase large subunit [EC:4.2.1.33 4.2.1.35]
K01704	4	11	1	1	None	3-isopropylmalate/(R)-2-methylmalate dehydratase small subunit [EC:4.2.1.33 4.2.1.35]
K01706	4	11	1	1	None	glucarate dehydratase [EC:4.2.1.40]
K01707	4	11	1	1	None	5-dehydro-4-deoxyglucarate dehydratase [EC:4.2.1.41]
K01710	4	11	1	1	None	dTDP-glucose 4,6-dehydratase [EC:4.2.1.46]
K01711	4	11	1	1	None	GDPmannose 4,6-dehydratase [EC:4.2.1.47]
K01712	4	11	1	1	None	urocanate hydratase [EC:4.2.1.49]
K01713	4	11	1	1	None	cyclohexadienyl dehydratase [EC:4.2.1.51 4.2.1.91]
K01714	4	11	1	1	None	4-hydroxy-tetrahydrodipicolinate synthase [EC:4.3.3.7]
K01719	4	11	1	1	None	uroporphyrinogen-III synthase [EC:4.2.1.75]
K01724	4	11	1	1	None	4a-hydroxytetrahydrobiopterin dehydratase [EC:4.2.1.96]
K01733	4	11	1	1	None	threonine synthase [EC:4.2.3.1]
K01735	4	11	1	1	None	3-dehydroquinate synthase [EC:4.2.3.4]
K01736	4	11	1	1	None	chorismate synthase [EC:4.2.3.5]
K01737	4	11	1	1	None	6-pyruvoyltetrahydropterin/6-carboxytetrahydropterin synthase [EC:4.2.3.12 4.1.2.50]
K01738	4	11	1	1	None	cysteine synthase [EC:2.5.1.47]
K01740	4	11	1	1	None	O-acetylhomoserine (thiol)-lyase [EC:2.5.1.49]
K01744	4	11	1	1	None	aspartate ammonia-lyase [EC:4.3.1.1]
K01745	4	11	1	1	None	histidine ammonia-lyase [EC:4.3.1.3]
K01749	4	11	1	1	None	hydroxymethylbilane synthase [EC:2.5.1.61]
K01750	4	11	1	1	None	ornithine cyclodeaminase [EC:4.3.1.12]
K01753	4	11	1	1	None	D-serine dehydratase [EC:4.3.1.18]
K01754	4	11	1	1	None	threonine dehydratase [EC:4.3.1.19]
K01755	4	11	1	1	None	argininosuccinate lyase [EC:4.3.2.1]
K01756	4	11	1	1	None	adenylosuccinate lyase [EC:4.3.2.2]
K01759	4	11	1	1	None	lactoylglutathione lyase [EC:4.4.1.5]
K01760	4	11	1	1	None	cysteine-S-conjugate beta-lyase [EC:4.4.1.13]
K01768	4	11	1	1	None	adenylate cyclase [EC:4.6.1.1]
K01770	4	11	1	1	None	2-C-methyl-D-erythritol 2,4-cyclodiphosphate synthase [EC:4.6.1.12]
K01772	4	11	1	1	None	protoporphyrin/coproporphyrin ferrochelatase [EC:4.99.1.1 4.99.1.9]
K01775	4	11	1	1	None	alanine racemase [EC:5.1.1.1]
K01776	4	11	1	1	None	glutamate racemase [EC:5.1.1.3]
K01778	4	11	1	1	None	diaminopimelate epimerase [EC:5.1.1.7]
K01783	4	11	1	1	None	ribulose-phosphate 3-epimerase [EC:5.1.3.1]
K01784	4	11	1	1	None	UDP-glucose 4-epimerase [EC:5.1.3.2]
K01785	4	11	1	1	None	aldose 1-epimerase [EC:5.1.3.3]
K01790	4	11	1	1	None	dTDP-4-dehydrorhamnose 3,5-epimerase [EC:5.1.3.13]
K01792	4	11	1	1	None	glucose-6-phosphate 1-epimerase [EC:5.1.3.15]
K01796	4	11	1	1	None	alpha-methylacyl-CoA racemase [EC:5.1.99.4]
K01803	4	11	1	1	None	triosephosphate isomerase (TIM) [EC:5.3.1.1]
K01807	4	11	1	1	None	ribose 5-phosphate isomerase A [EC:5.3.1.6]
K01810	4	11	1	1	None	glucose-6-phosphate isomerase [EC:5.3.1.9]
K01814	4	11	1	1	None	phosphoribosylformimino-5-aminoimidazole carboxamide ribotide isomerase [EC:5.3.1.16]
K01816	4	11	1	1	None	hydroxypyruvate isomerase [EC:5.3.1.22]
K01817	4	11	1	1	None	phosphoribosylanthranilate isomerase [EC:5.3.1.24]
K01821	4	11	1	1	None	4-oxalocrotonate tautomerase [EC:5.3.2.6]
K01826	4	11	1	1	None	5-carboxymethyl-2-hydroxymuconate isomerase [EC:5.3.3.10]
K01834	4	11	1	1	None	2,3-bisphosphoglycerate-dependent phosphoglycerate mutase [EC:5.4.2.11]
K01840	4	11	1	1	None	phosphomannomutase [EC:5.4.2.8]
K01845	4	11	1	1	None	glutamate-1-semialdehyde 2,1-aminomutase [EC:5.4.3.8]
K01847	4	11	1	1	None	methylmalonyl-CoA mutase [EC:5.4.99.2]
K01857	4	11	1	1	None	3-carboxy-cis,cis-muconate cycloisomerase [EC:5.5.1.2]
K01866	4	11	1	1	None	tyrosyl-tRNA synthetase [EC:6.1.1.1]
K01867	4	11	1	1	None	tryptophanyl-tRNA synthetase [EC:6.1.1.2]
K01868	4	11	1	1	None	threonyl-tRNA synthetase [EC:6.1.1.3]
K01869	4	11	1	1	None	leucyl-tRNA synthetase [EC:6.1.1.4]
K01870	4	11	1	1	None	isoleucyl-tRNA synthetase [EC:6.1.1.5]
K01872	4	11	1	1	None	alanyl-tRNA synthetase [EC:6.1.1.7]
K01873	4	11	1	1	None	valyl-tRNA synthetase [EC:6.1.1.9]
K01874	4	11	1	1	None	methionyl-tRNA synthetase [EC:6.1.1.10]
K01875	4	11	1	1	None	seryl-tRNA synthetase [EC:6.1.1.11]
K01876	4	11	1	1	None	aspartyl-tRNA synthetase [EC:6.1.1.12]
K01878	4	11	1	1	None	glycyl-tRNA synthetase alpha chain [EC:6.1.1.14]
K01879	4	11	1	1	None	glycyl-tRNA synthetase beta chain [EC:6.1.1.14]
K01881	4	11	1	1	None	prolyl-tRNA synthetase [EC:6.1.1.15]
K01883	4	11	1	1	None	cysteinyl-tRNA synthetase [EC:6.1.1.16]
K01885	4	11	1	1	None	glutamyl-tRNA synthetase [EC:6.1.1.17]
K01886	4	11	1	1	None	glutaminyl-tRNA synthetase [EC:6.1.1.18]
K01887	4	11	1	1	None	arginyl-tRNA synthetase [EC:6.1.1.19]
K01889	4	11	1	1	None	phenylalanyl-tRNA synthetase alpha chain [EC:6.1.1.20]
K01890	4	11	1	1	None	phenylalanyl-tRNA synthetase beta chain [EC:6.1.1.20]
K01892	4	11	1	1	None	histidyl-tRNA synthetase [EC:6.1.1.21]
K01894	4	11	1	1	None	glutamyl-Q tRNA(Asp) synthetase [EC:6.1.1.-]
K01895	4	11	1	1	None	acetyl-CoA synthetase [EC:6.2.1.1]
K01897	4	11	1	1	None	long-chain acyl-CoA synthetase [EC:6.2.1.3]
K01902	4	11	1	1	None	succinyl-CoA synthetase alpha subunit [EC:6.2.1.5]
K01903	4	11	1	1	None	succinyl-CoA synthetase beta subunit [EC:6.2.1.5]
K01907	4	11	1	1	None	acetoacetyl-CoA synthetase [EC:6.2.1.16]
K01908	4	11	1	1	None	propionyl-CoA synthetase [EC:6.2.1.17]
K01912	4	11	1	1	None	phenylacetate-CoA ligase [EC:6.2.1.30]
K01919	4	11	1	1	None	glutamate--cysteine ligase [EC:6.3.2.2]
K01920	4	11	1	1	None	glutathione synthase [EC:6.3.2.3]
K01921	4	11	1	1	None	D-alanine-D-alanine ligase [EC:6.3.2.4]
K01923	4	11	1	1	None	phosphoribosylaminoimidazole-succinocarboxamide synthase [EC:6.3.2.6]
K01924	4	11	1	1	None	UDP-N-acetylmuramate--alanine ligase [EC:6.3.2.8]
K01925	4	11	1	1	None	UDP-N-acetylmuramoylalanine--D-glutamate ligase [EC:6.3.2.9]
K01929	4	11	1	1	None	UDP-N-acetylmuramoyl-tripeptide--D-alanyl-D-alanine ligase [EC:6.3.2.10]
K01933	4	11	1	1	None	phosphoribosylformylglycinamidine cyclo-ligase [EC:6.3.3.1]
K01934	4	11	1	1	None	5-formyltetrahydrofolate cyclo-ligase [EC:6.3.3.2]
K01937	4	11	1	1	None	CTP synthase [EC:6.3.4.2]
K01939	4	11	1	1	None	adenylosuccinate synthase [EC:6.3.4.4]
K01940	4	11	1	1	None	argininosuccinate synthase [EC:6.3.4.5]
K01945	4	11	1	1	None	phosphoribosylamine---glycine ligase [EC:6.3.4.13]
K01950	4	11	1	1	None	NAD+ synthase (glutamine-hydrolysing) [EC:6.3.5.1]
K01951	4	11	1	1	None	GMP synthase (glutamine-hydrolysing) [EC:6.3.5.2]
K01952	4	11	1	1	None	phosphoribosylformylglycinamidine synthase [EC:6.3.5.3]
K01955	4	11	1	1	None	carbamoyl-phosphate synthase large subunit [EC:6.3.5.5]
K01956	4	11	1	1	None	carbamoyl-phosphate synthase small subunit [EC:6.3.5.5]
K01961	4	11	1	1	None	acetyl-CoA carboxylase, biotin carboxylase subunit [EC:6.4.1.2 6.3.4.14]
K01962	4	11	1	1	None	acetyl-CoA carboxylase carboxyl transferase subunit alpha [EC:6.4.1.2 2.1.3.15]
K01963	4	11	1	1	None	acetyl-CoA carboxylase carboxyl transferase subunit beta [EC:6.4.1.2 2.1.3.15]
K01965	4	11	1	1	None	propionyl-CoA carboxylase alpha chain [EC:6.4.1.3]
K01966	4	11	1	1	None	propionyl-CoA carboxylase beta chain [EC:6.4.1.3 2.1.3.15]
K01969	4	11	1	1	None	3-methylcrotonyl-CoA carboxylase beta subunit [EC:6.4.1.4]
K01971	4	11	1	1	None	bifunctional non-homologous end joining protein LigD [EC:6.5.1.1]
K01972	4	11	1	1	None	DNA ligase (NAD+) [EC:6.5.1.2]
K01975	4	11	1	1	None	RNA 2',3'-cyclic 3'-phosphodiesterase [EC:3.1.4.58]
K01989	4	11	1	1	None	putative tryptophan/tyrosine transport system substrate-binding protein
K01990	4	11	1	1	None	ABC-2 type transport system ATP-binding protein
K01991	4	11	1	1	None	polysaccharide biosynthesis/export protein
K01992	4	11	1	1	None	ABC-2 type transport system permease protein
K01993	4	11	1	1	None	HlyD family secretion protein
K01995	4	11	1	1	None	branched-chain amino acid transport system ATP-binding protein
K01996	4	11	1	1	None	branched-chain amino acid transport system ATP-binding protein
K01997	4	11	1	1	None	branched-chain amino acid transport system permease protein
K01998	4	11	1	1	None	branched-chain amino acid transport system permease protein
K01999	4	11	1	1	None	branched-chain amino acid transport system substrate-binding protein
K02003	4	11	1	1	None	putative ABC transport system ATP-binding protein
K02004	4	11	1	1	None	putative ABC transport system permease protein
K02010	4	11	1	1	None	iron(III) transport system ATP-binding protein [EC:7.2.2.7]
K02011	4	11	1	1	None	iron(III) transport system permease protein
K02012	4	11	1	1	None	iron(III) transport system substrate-binding protein
K02013	4	11	1	1	None	iron complex transport system ATP-binding protein [EC:7.2.2.-]
K02014	4	11	1	1	None	iron complex outermembrane recepter protein
K02015	4	11	1	1	None	iron complex transport system permease protein
K02016	4	11	1	1	None	iron complex transport system substrate-binding protein
K02017	4	11	1	1	None	molybdate transport system ATP-binding protein [EC:7.3.2.5]
K02018	4	11	1	1	None	molybdate transport system permease protein
K02019	4	11	1	1	None	molybdate transport system regulatory protein
K02020	4	11	1	1	None	molybdate transport system substrate-binding protein
K02025	4	11	1	1	None	multiple sugar transport system permease protein
K02026	4	11	1	1	None	multiple sugar transport system permease protein
K02027	4	11	1	1	None	multiple sugar transport system substrate-binding protein
K02028	4	11	1	1	None	polar amino acid transport system ATP-binding protein [EC:7.4.2.1]
K02029	4	11	1	1	None	polar amino acid transport system permease protein
K02030	4	11	1	1	None	polar amino acid transport system substrate-binding protein
K02031	4	11	1	1	None	peptide/nickel transport system ATP-binding protein
K02032	4	11	1	1	None	peptide/nickel transport system ATP-binding protein
K02033	4	11	1	1	None	peptide/nickel transport system permease protein
K02034	4	11	1	1	None	peptide/nickel transport system permease protein
K02035	4	11	1	1	None	peptide/nickel transport system substrate-binding protein
K02036	4	11	1	1	None	phosphate transport system ATP-binding protein [EC:7.3.2.1]
K02037	4	11	1	1	None	phosphate transport system permease protein
K02038	4	11	1	1	None	phosphate transport system permease protein
K02039	4	11	1	1	None	phosphate transport system protein
K02040	4	11	1	1	None	phosphate transport system substrate-binding protein
K02041	4	11	1	1	None	phosphonate transport system ATP-binding protein [EC:7.3.2.2]
K02042	4	11	1	1	None	phosphonate transport system permease protein
K02044	4	11	1	1	None	phosphonate transport system substrate-binding protein
K02045	4	11	1	1	None	sulfate/thiosulfate transport system ATP-binding protein [EC:7.3.2.3]
K02046	4	11	1	1	None	sulfate/thiosulfate transport system permease protein
K02047	4	11	1	1	None	sulfate/thiosulfate transport system permease protein
K02048	4	11	1	1	None	sulfate/thiosulfate transport system substrate-binding protein
K02049	4	11	1	1	None	NitT/TauT family transport system ATP-binding protein
K02050	4	11	1	1	None	NitT/TauT family transport system permease protein
K02051	4	11	1	1	None	NitT/TauT family transport system substrate-binding protein
K02052	4	11	1	1	None	putative spermidine/putrescine transport system ATP-binding protein
K02053	4	11	1	1	None	putative spermidine/putrescine transport system permease protein
K02054	4	11	1	1	None	putative spermidine/putrescine transport system permease protein
K02055	4	11	1	1	None	putative spermidine/putrescine transport system substrate-binding protein
K02065	4	11	1	1	None	phospholipid/cholesterol/gamma-HCH transport system ATP-binding protein
K02066	4	11	1	1	None	phospholipid/cholesterol/gamma-HCH transport system permease protein
K02067	4	11	1	1	None	phospholipid/cholesterol/gamma-HCH transport system substrate-binding protein
K02078	4	11	1	1	None	acyl carrier protein
K02108	4	11	1	1	None	F-type H+-transporting ATPase subunit a
K02109	4	11	1	1	None	F-type H+-transporting ATPase subunit b
K02110	4	11	1	1	None	F-type H+-transporting ATPase subunit c
K02111	4	11	1	1	None	F-type H+/Na+-transporting ATPase subunit alpha [EC:7.1.2.2 7.2.2.1]
K02112	4	11	1	1	None	F-type H+/Na+-transporting ATPase subunit beta [EC:7.1.2.2 7.2.2.1]
K02113	4	11	1	1	None	F-type H+-transporting ATPase subunit delta
K02114	4	11	1	1	None	F-type H+-transporting ATPase subunit epsilon
K02115	4	11	1	1	None	F-type H+-transporting ATPase subunit gamma
K02160	4	11	1	1	None	acetyl-CoA carboxylase biotin carboxyl carrier protein
K02169	4	11	1	1	None	malonyl-CoA O-methyltransferase [EC:2.1.1.197]
K02182	4	11	1	1	None	carnitine-CoA ligase [EC:6.2.1.48]
K02204	4	11	1	1	None	homoserine kinase type II [EC:2.7.1.39]
K02221	4	11	1	1	None	YggT family protein
K02226	4	11	1	1	None	alpha-ribazole phosphatase [EC:3.1.3.73]
K02227	4	11	1	1	None	adenosylcobinamide-phosphate synthase [EC:6.3.1.10]
K02231	4	11	1	1	None	adenosylcobinamide kinase / adenosylcobinamide-phosphate guanylyltransferase [EC:2.7.1.156 2.7.7.62]
K02232	4	11	1	1	None	adenosylcobyric acid synthase [EC:6.3.5.10]
K02233	4	11	1	1	None	adenosylcobinamide-GDP ribazoletransferase [EC:2.7.8.26]
K02257	4	11	1	1	None	heme o synthase [EC:2.5.1.141]
K02258	4	11	1	1	None	cytochrome c oxidase assembly protein subunit 11
K02259	4	11	1	1	None	heme a synthase [EC:1.17.99.9]
K02274	4	11	1	1	None	cytochrome c oxidase subunit I [EC:7.1.1.9]
K02275	4	11	1	1	None	cytochrome c oxidase subunit II [EC:7.1.1.9]
K02276	4	11	1	1	None	cytochrome c oxidase subunit III [EC:7.1.1.9]
K02291	4	11	1	1	None	15-cis-phytoene synthase [EC:2.5.1.32]
K02297	4	11	1	1	None	cytochrome o ubiquinol oxidase subunit II [EC:7.1.1.3]
K02298	4	11	1	1	None	cytochrome o ubiquinol oxidase subunit I [EC:7.1.1.3]
K02299	4	11	1	1	None	cytochrome o ubiquinol oxidase subunit III
K02300	4	11	1	1	None	cytochrome o ubiquinol oxidase subunit IV
K02303	4	11	1	1	None	uroporphyrin-III C-methyltransferase [EC:2.1.1.107]
K02313	4	11	1	1	None	chromosomal replication initiator protein
K02314	4	11	1	1	None	replicative DNA helicase [EC:3.6.4.12]
K02316	4	11	1	1	None	DNA primase [EC:2.7.7.101]
K02335	4	11	1	1	None	DNA polymerase I [EC:2.7.7.7]
K02337	4	11	1	1	None	DNA polymerase III subunit alpha [EC:2.7.7.7]
K02338	4	11	1	1	None	DNA polymerase III subunit beta [EC:2.7.7.7]
K02339	4	11	1	1	None	DNA polymerase III subunit chi [EC:2.7.7.7]
K02340	4	11	1	1	None	DNA polymerase III subunit delta [EC:2.7.7.7]
K02341	4	11	1	1	None	DNA polymerase III subunit delta' [EC:2.7.7.7]
K02342	4	11	1	1	None	DNA polymerase III subunit epsilon [EC:2.7.7.7]
K02343	4	11	1	1	None	DNA polymerase III subunit gamma/tau [EC:2.7.7.7]
K02346	4	11	1	1	None	DNA polymerase IV [EC:2.7.7.7]
K02355	4	11	1	1	None	elongation factor G
K02356	4	11	1	1	None	elongation factor P
K02357	4	11	1	1	None	elongation factor Ts
K02372	4	11	1	1	None	3-hydroxyacyl-[acyl-carrier-protein] dehydratase [EC:4.2.1.59]
K02377	4	11	1	1	None	GDP-L-fucose synthase [EC:1.1.1.271]
K02379	4	11	1	1	None	FdhD protein
K02386	4	11	1	1	None	flagellar basal body P-ring formation protein FlgA
K02387	4	11	1	1	None	flagellar basal-body rod protein FlgB
K02388	4	11	1	1	None	flagellar basal-body rod protein FlgC
K02389	4	11	1	1	None	flagellar basal-body rod modification protein FlgD
K02390	4	11	1	1	None	flagellar hook protein FlgE
K02391	4	11	1	1	None	flagellar basal-body rod protein FlgF
K02392	4	11	1	1	None	flagellar basal-body rod protein FlgG
K02393	4	11	1	1	None	flagellar L-ring protein FlgH
K02394	4	11	1	1	None	flagellar P-ring protein FlgI
K02400	4	11	1	1	None	flagellar biosynthesis protein FlhA
K02401	4	11	1	1	None	flagellar biosynthesis protein FlhB
K02405	4	11	1	1	None	RNA polymerase sigma factor FliA
K02408	4	11	1	1	None	flagellar hook-basal body complex protein FliE
K02409	4	11	1	1	None	flagellar M-ring protein FliF
K02412	4	11	1	1	None	flagellum-specific ATP synthase [EC:7.4.2.8]
K02417	4	11	1	1	None	flagellar motor switch protein FliN
K02419	4	11	1	1	None	flagellar biosynthesis protein FliP
K02420	4	11	1	1	None	flagellar biosynthesis protein FliQ
K02421	4	11	1	1	None	flagellar biosynthesis protein FliR
K02427	4	11	1	1	None	23S rRNA (uridine2552-2'-O)-methyltransferase [EC:2.1.1.166]
K02428	4	11	1	1	None	XTP/dITP diphosphohydrolase [EC:3.6.1.66]
K02433	4	11	1	1	None	aspartyl-tRNA(Asn)/glutamyl-tRNA(Gln) amidotransferase subunit A [EC:6.3.5.6 6.3.5.7]
K02434	4	11	1	1	None	aspartyl-tRNA(Asn)/glutamyl-tRNA(Gln) amidotransferase subunit B [EC:6.3.5.6 6.3.5.7]
K02435	4	11	1	1	None	aspartyl-tRNA(Asn)/glutamyl-tRNA(Gln) amidotransferase subunit C [EC:6.3.5.6 6.3.5.7]
K02437	4	11	1	1	None	glycine cleavage system H protein
K02444	4	11	1	1	None	DeoR family transcriptional regulator, glycerol-3-phosphate regulon repressor
K02452	4	11	1	1	None	general secretion pathway protein C
K02454	4	11	1	1	None	general secretion pathway protein E [EC:7.4.2.8]
K02455	4	11	1	1	None	general secretion pathway protein F
K02456	4	11	1	1	None	general secretion pathway protein G
K02457	4	11	1	1	None	general secretion pathway protein H
K02458	4	11	1	1	None	general secretion pathway protein I
K02459	4	11	1	1	None	general secretion pathway protein J
K02460	4	11	1	1	None	general secretion pathway protein K
K02461	4	11	1	1	None	general secretion pathway protein L
K02462	4	11	1	1	None	general secretion pathway protein M
K02463	4	11	1	1	None	general secretion pathway protein N
K02469	4	11	1	1	None	DNA gyrase subunit A [EC:5.6.2.2]
K02470	4	11	1	1	None	DNA gyrase subunit B [EC:5.6.2.2]
K02471	4	11	1	1	None	vitamin B12/bleomycin/antimicrobial peptide transport system ATP-binding/permease protein
K02483	4	11	1	1	None	two-component system, OmpR family, response regulator
K02484	4	11	1	1	None	two-component system, OmpR family, sensor kinase [EC:2.7.13.3]
K02492	4	11	1	1	None	glutamyl-tRNA reductase [EC:1.2.1.70]
K02493	4	11	1	1	None	release factor glutamine methyltransferase [EC:2.1.1.297]
K02494	4	11	1	1	None	outer membrane lipoprotein LolB
K02496	4	11	1	1	None	uroporphyrin-III C-methyltransferase [EC:2.1.1.107]
K02498	4	11	1	1	None	HemY protein
K02500	4	11	1	1	None	imidazole glycerol-phosphate synthase subunit HisF [EC:4.3.2.10]
K02501	4	11	1	1	None	imidazole glycerol-phosphate synthase subunit HisH [EC:4.3.2.10]
K02502	4	11	1	1	None	ATP phosphoribosyltransferase regulatory subunit
K02503	4	11	1	1	None	histidine triad (HIT) family protein
K02509	4	11	1	1	None	2-oxo-hept-3-ene-1,7-dioate hydratase [EC:4.2.1.-]
K02510	4	11	1	1	None	4-hydroxy-2-oxoheptanedioate aldolase [EC:4.1.2.52]
K02517	4	11	1	1	None	Kdo2-lipid IVA lauroyltransferase/acyltransferase [EC:2.3.1.241 2.3.1.-]
K02518	4	11	1	1	None	translation initiation factor IF-1
K02519	4	11	1	1	None	translation initiation factor IF-2
K02520	4	11	1	1	None	translation initiation factor IF-3
K02523	4	11	1	1	None	octaprenyl-diphosphate synthase [EC:2.5.1.90]
K02525	4	11	1	1	None	LacI family transcriptional regulator, kdg operon repressor
K02527	4	11	1	1	None	3-deoxy-D-manno-octulosonic-acid transferase [EC:2.4.99.12 2.4.99.13 2.4.99.14 2.4.99.15]
K02528	4	11	1	1	None	16S rRNA (adenine1518-N6/adenine1519-N6)-dimethyltransferase [EC:2.1.1.182]
K02529	4	11	1	1	None	LacI family transcriptional regulator
K02533	4	11	1	1	None	tRNA/rRNA methyltransferase [EC:2.1.1.-]
K02535	4	11	1	1	None	UDP-3-O-[3-hydroxymyristoyl] N-acetylglucosamine deacetylase [EC:3.5.1.108]
K02536	4	11	1	1	None	UDP-3-O-[3-hydroxymyristoyl] glucosamine N-acyltransferase [EC:2.3.1.191]
K02554	4	11	1	1	None	2-keto-4-pentenoate hydratase [EC:4.2.1.80]
K02558	4	11	1	1	None	UDP-N-acetylmuramate: L-alanyl-gamma-D-glutamyl-meso-diaminopimelate ligase [EC:6.3.2.45]
K02563	4	11	1	1	None	UDP-N-acetylglucosamine--N-acetylmuramyl-(pentapeptide) pyrophosphoryl-undecaprenol N-acetylglucosamine transferase [EC:2.4.1.227]
K02600	4	11	1	1	None	transcription termination/antitermination protein NusA
K02601	4	11	1	1	None	transcription termination/antitermination protein NusG
K02609	4	11	1	1	None	ring-1,2-phenylacetyl-CoA epoxidase subunit PaaA [EC:1.14.13.149]
K02610	4	11	1	1	None	ring-1,2-phenylacetyl-CoA epoxidase subunit PaaB
K02611	4	11	1	1	None	ring-1,2-phenylacetyl-CoA epoxidase subunit PaaC [EC:1.14.13.149]
K02612	4	11	1	1	None	ring-1,2-phenylacetyl-CoA epoxidase subunit PaaD
K02613	4	11	1	1	None	ring-1,2-phenylacetyl-CoA epoxidase subunit PaaE
K02614	4	11	1	1	None	acyl-CoA thioesterase [EC:3.1.2.-]
K02617	4	11	1	1	None	phenylacetic acid degradation protein
K02621	4	11	1	1	None	topoisomerase IV subunit A [EC:5.6.2.2]
K02622	4	11	1	1	None	topoisomerase IV subunit B [EC:5.6.2.2]
K02623	4	11	1	1	None	LysR family transcriptional regulator, pca operon transcriptional activator
K02624	4	11	1	1	None	IclR family transcriptional regulator, pca regulon regulatory protein
K02625	4	11	1	1	None	MFS transporter, MHS family, dicarboxylic acid transporter PcaT
K02639	4	11	1	1	None	ferredoxin
K02652	4	11	1	1	None	type IV pilus assembly protein PilB
K02653	4	11	1	1	None	type IV pilus assembly protein PilC
K02654	4	11	1	1	None	leader peptidase (prepilin peptidase) / N-methyltransferase [EC:3.4.23.43 2.1.1.-]
K02655	4	11	1	1	None	type IV pilus assembly protein PilE
K02656	4	11	1	1	None	type IV pilus assembly protein PilF
K02657	4	11	1	1	None	twitching motility two-component system response regulator PilG
K02658	4	11	1	1	None	twitching motility two-component system response regulator PilH
K02659	4	11	1	1	None	twitching motility protein PilI
K02660	4	11	1	1	None	twitching motility protein PilJ
K02662	4	11	1	1	None	type IV pilus assembly protein PilM
K02663	4	11	1	1	None	type IV pilus assembly protein PilN
K02664	4	11	1	1	None	type IV pilus assembly protein PilO
K02665	4	11	1	1	None	type IV pilus assembly protein PilP
K02666	4	11	1	1	None	type IV pilus assembly protein PilQ
K02667	4	11	1	1	None	two-component system, NtrC family, response regulator PilR
K02668	4	11	1	1	None	two-component system, NtrC family, sensor histidine kinase PilS [EC:2.7.13.3]
K02669	4	11	1	1	None	twitching motility protein PilT
K02670	4	11	1	1	None	twitching motility protein PilU
K02671	4	11	1	1	None	type IV pilus assembly protein PilV
K02672	4	11	1	1	None	type IV pilus assembly protein PilW
K02674	4	11	1	1	None	type IV pilus assembly protein PilY1
K02676	4	11	1	1	None	type IV pilus assembly protein PilZ
K02687	4	11	1	1	None	ribosomal protein L11 methyltransferase [EC:2.1.1.-]
K02784	4	11	1	1	None	phosphocarrier protein HPr
K02793	4	11	1	1	None	mannose PTS system EIIA component [EC:2.7.1.191]
K02806	4	11	1	1	None	nitrogen PTS system EIIA component [EC:2.7.1.-]
K02825	4	11	1	1	None	pyrimidine operon attenuation protein / uracil phosphoribosyltransferase [EC:2.4.2.9]
K02834	4	11	1	1	None	ribosome-binding factor A
K02835	4	11	1	1	None	peptide chain release factor 1
K02836	4	11	1	1	None	peptide chain release factor 2
K02837	4	11	1	1	None	peptide chain release factor 3
K02838	4	11	1	1	None	ribosome recycling factor
K02847	4	11	1	1	None	O-antigen ligase [EC:2.4.1.-]
K02860	4	11	1	1	None	16S rRNA processing protein RimM
K02863	4	11	1	1	None	large subunit ribosomal protein L1
K02864	4	11	1	1	None	large subunit ribosomal protein L10
K02867	4	11	1	1	None	large subunit ribosomal protein L11
K02871	4	11	1	1	None	large subunit ribosomal protein L13
K02874	4	11	1	1	None	large subunit ribosomal protein L14
K02876	4	11	1	1	None	large subunit ribosomal protein L15
K02878	4	11	1	1	None	large subunit ribosomal protein L16
K02879	4	11	1	1	None	large subunit ribosomal protein L17
K02881	4	11	1	1	None	large subunit ribosomal protein L18
K02884	4	11	1	1	None	large subunit ribosomal protein L19
K02886	4	11	1	1	None	large subunit ribosomal protein L2
K02887	4	11	1	1	None	large subunit ribosomal protein L20
K02888	4	11	1	1	None	large subunit ribosomal protein L21
K02890	4	11	1	1	None	large subunit ribosomal protein L22
K02892	4	11	1	1	None	large subunit ribosomal protein L23
K02895	4	11	1	1	None	large subunit ribosomal protein L24
K02897	4	11	1	1	None	large subunit ribosomal protein L25
K02899	4	11	1	1	None	large subunit ribosomal protein L27
K02902	4	11	1	1	None	large subunit ribosomal protein L28
K02904	4	11	1	1	None	large subunit ribosomal protein L29
K02906	4	11	1	1	None	large subunit ribosomal protein L3
K02907	4	11	1	1	None	large subunit ribosomal protein L30
K02909	4	11	1	1	None	large subunit ribosomal protein L31
K02911	4	11	1	1	None	large subunit ribosomal protein L32
K02913	4	11	1	1	None	large subunit ribosomal protein L33
K02916	4	11	1	1	None	large subunit ribosomal protein L35
K02926	4	11	1	1	None	large subunit ribosomal protein L4
K02931	4	11	1	1	None	large subunit ribosomal protein L5
K02933	4	11	1	1	None	large subunit ribosomal protein L6
K02935	4	11	1	1	None	large subunit ribosomal protein L7/L12
K02939	4	11	1	1	None	large subunit ribosomal protein L9
K02945	4	11	1	1	None	small subunit ribosomal protein S1
K02946	4	11	1	1	None	small subunit ribosomal protein S10
K02948	4	11	1	1	None	small subunit ribosomal protein S11
K02950	4	11	1	1	None	small subunit ribosomal protein S12
K02954	4	11	1	1	None	small subunit ribosomal protein S14
K02956	4	11	1	1	None	small subunit ribosomal protein S15
K02959	4	11	1	1	None	small subunit ribosomal protein S16
K02961	4	11	1	1	None	small subunit ribosomal protein S17
K02963	4	11	1	1	None	small subunit ribosomal protein S18
K02965	4	11	1	1	None	small subunit ribosomal protein S19
K02967	4	11	1	1	None	small subunit ribosomal protein S2
K02968	4	11	1	1	None	small subunit ribosomal protein S20
K02970	4	11	1	1	None	small subunit ribosomal protein S21
K02982	4	11	1	1	None	small subunit ribosomal protein S3
K02986	4	11	1	1	None	small subunit ribosomal protein S4
K02988	4	11	1	1	None	small subunit ribosomal protein S5
K02990	4	11	1	1	None	small subunit ribosomal protein S6
K02992	4	11	1	1	None	small subunit ribosomal protein S7
K02994	4	11	1	1	None	small subunit ribosomal protein S8
K02996	4	11	1	1	None	small subunit ribosomal protein S9
K03040	4	11	1	1	None	DNA-directed RNA polymerase subunit alpha [EC:2.7.7.6]
K03043	4	11	1	1	None	DNA-directed RNA polymerase subunit beta [EC:2.7.7.6]
K03046	4	11	1	1	None	DNA-directed RNA polymerase subunit beta' [EC:2.7.7.6]
K03060	4	11	1	1	None	DNA-directed RNA polymerase subunit omega [EC:2.7.7.6]
K03070	4	11	1	1	None	preprotein translocase subunit SecA [EC:7.4.2.8]
K03071	4	11	1	1	None	preprotein translocase subunit SecB
K03072	4	11	1	1	None	preprotein translocase subunit SecD
K03073	4	11	1	1	None	preprotein translocase subunit SecE
K03074	4	11	1	1	None	preprotein translocase subunit SecF
K03075	4	11	1	1	None	preprotein translocase subunit SecG
K03076	4	11	1	1	None	preprotein translocase subunit SecY
K03086	4	11	1	1	None	RNA polymerase primary sigma factor
K03087	4	11	1	1	None	RNA polymerase nonessential primary-like sigma factor
K03088	4	11	1	1	None	RNA polymerase sigma-70 factor, ECF subfamily
K03089	4	11	1	1	None	RNA polymerase sigma-32 factor
K03092	4	11	1	1	None	RNA polymerase sigma-54 factor
K03098	4	11	1	1	None	apolipoprotein D and lipocalin family protein
K03100	4	11	1	1	None	signal peptidase I [EC:3.4.21.89]
K03101	4	11	1	1	None	signal peptidase II [EC:3.4.23.36]
K03106	4	11	1	1	None	signal recognition particle subunit SRP54 [EC:3.6.5.4]
K03110	4	11	1	1	None	fused signal recognition particle receptor
K03111	4	11	1	1	None	single-strand DNA-binding protein
K03116	4	11	1	1	None	sec-independent protein translocase protein TatA
K03117	4	11	1	1	None	sec-independent protein translocase protein TatB
K03118	4	11	1	1	None	sec-independent protein translocase protein TatC
K03119	4	11	1	1	None	taurine dioxygenase [EC:1.14.11.17]
K03147	4	11	1	1	None	phosphomethylpyrimidine synthase [EC:4.1.99.17]
K03149	4	11	1	1	None	thiazole synthase [EC:2.8.1.10]
K03153	4	11	1	1	None	glycine oxidase [EC:1.4.3.19]
K03154	4	11	1	1	None	sulfur carrier protein
K03169	4	11	1	1	None	DNA topoisomerase III [EC:5.6.2.1]
K03177	4	11	1	1	None	tRNA pseudouridine55 synthase [EC:5.4.99.25]
K03179	4	11	1	1	None	4-hydroxybenzoate polyprenyltransferase [EC:2.5.1.39]
K03183	4	11	1	1	None	demethylmenaquinone methyltransferase / 2-methoxy-6-polyprenyl-1,4-benzoquinol methylase [EC:2.1.1.163 2.1.1.201]
K03187	4	11	1	1	None	urease accessory protein
K03188	4	11	1	1	None	urease accessory protein
K03189	4	11	1	1	None	urease accessory protein
K03190	4	11	1	1	None	urease accessory protein
K03192	4	11	1	1	None	urease accessory protein
K03208	4	11	1	1	None	colanic acid biosynthesis glycosyl transferase WcaI
K03210	4	11	1	1	None	preprotein translocase subunit YajC
K03215	4	11	1	1	None	23S rRNA (uracil1939-C5)-methyltransferase [EC:2.1.1.190]
K03216	4	11	1	1	None	tRNA (cytidine/uridine-2'-O-)-methyltransferase [EC:2.1.1.207]
K03217	4	11	1	1	None	YidC/Oxa1 family membrane protein insertase
K03218	4	11	1	1	None	23S rRNA (guanosine2251-2'-O)-methyltransferase [EC:2.1.1.185]
K03269	4	11	1	1	None	UDP-2,3-diacylglucosamine hydrolase [EC:3.6.1.54]
K03270	4	11	1	1	None	3-deoxy-D-manno-octulosonate 8-phosphate phosphatase (KDO 8-P phosphatase) [EC:3.1.3.45]
K03271	4	11	1	1	None	D-sedoheptulose 7-phosphate isomerase [EC:5.3.1.28]
K03273	4	11	1	1	None	D-glycero-D-manno-heptose 1,7-bisphosphate phosphatase [EC:3.1.3.82 3.1.3.83]
K03282	4	11	1	1	None	large conductance mechanosensitive channel
K03284	4	11	1	1	None	magnesium transporter
K03286	4	11	1	1	None	OmpA-OmpF porin, OOP family
K03296	4	11	1	1	None	hydrophobic/amphiphilic exporter-1 (mainly G- bacteria), HAE1 family
K03306	4	11	1	1	None	inorganic phosphate transporter, PiT family
K03307	4	11	1	1	None	solute:Na+ symporter, SSS family
K03320	4	11	1	1	None	ammonium transporter, Amt family
K03321	4	11	1	1	None	sulfate permease, SulP family
K03324	4	11	1	1	None	phosphate:Na+ symporter
K03327	4	11	1	1	None	multidrug resistance protein, MATE family
K03387	4	11	1	1	None	NADH-dependent peroxiredoxin subunit F [EC:1.8.1.-]
K03412	4	11	1	1	None	two-component system, chemotaxis family, protein-glutamate methylesterase/glutaminase [EC:3.1.1.61 3.5.1.44]
K03424	4	11	1	1	None	TatD DNase family protein [EC:3.1.21.-]
K03426	4	11	1	1	None	NAD+ diphosphatase [EC:3.6.1.22]
K03431	4	11	1	1	None	phosphoglucosamine mutase [EC:5.4.2.10]
K03437	4	11	1	1	None	RNA methyltransferase, TrmH family
K03438	4	11	1	1	None	16S rRNA (cytosine1402-N4)-methyltransferase [EC:2.1.1.199]
K03439	4	11	1	1	None	tRNA (guanine-N7-)-methyltransferase [EC:2.1.1.33]
K03446	4	11	1	1	None	MFS transporter, DHA2 family, multidrug resistance protein
K03449	4	11	1	1	None	MFS transporter, CP family, cyanate transporter
K03455	4	11	1	1	None	monovalent cation:H+ antiporter-2, CPA2 family
K03457	4	11	1	1	None	nucleobase:cation symporter-1, NCS1 family
K03466	4	11	1	1	None	DNA segregation ATPase FtsK/SpoIIIE, S-DNA-T family
K03469	4	11	1	1	None	ribonuclease HI [EC:3.1.26.4]
K03470	4	11	1	1	None	ribonuclease HII [EC:3.1.26.4]
K03474	4	11	1	1	None	pyridoxine 5-phosphate synthase [EC:2.6.99.2]
K03495	4	11	1	1	None	tRNA uridine 5-carboxymethylaminomethyl modification enzyme
K03496	4	11	1	1	None	chromosome partitioning protein
K03497	4	11	1	1	None	ParB family transcriptional regulator, chromosome partitioning protein
K03500	4	11	1	1	None	16S rRNA (cytosine967-C5)-methyltransferase [EC:2.1.1.176]
K03501	4	11	1	1	None	16S rRNA (guanine527-N7)-methyltransferase [EC:2.1.1.170]
K03518	4	11	1	1	None	aerobic carbon-monoxide dehydrogenase small subunit [EC:1.2.5.3]
K03519	4	11	1	1	None	aerobic carbon-monoxide dehydrogenase medium subunit [EC:1.2.5.3]
K03520	4	11	1	1	None	aerobic carbon-monoxide dehydrogenase large subunit [EC:1.2.5.3]
K03522	4	11	1	1	None	electron transfer flavoprotein alpha subunit
K03524	4	11	1	1	None	BirA family transcriptional regulator, biotin operon repressor / biotin---[acetyl-CoA-carboxylase] ligase [EC:6.3.4.15]
K03525	4	11	1	1	None	type III pantothenate kinase [EC:2.7.1.33]
K03526	4	11	1	1	None	(E)-4-hydroxy-3-methylbut-2-enyl-diphosphate synthase [EC:1.17.7.1 1.17.7.3]
K03527	4	11	1	1	None	4-hydroxy-3-methylbut-2-en-1-yl diphosphate reductase [EC:1.17.7.4]
K03529	4	11	1	1	None	chromosome segregation protein
K03530	4	11	1	1	None	DNA-binding protein HU-beta
K03531	4	11	1	1	None	cell division protein FtsZ
K03543	4	11	1	1	None	membrane fusion protein, multidrug efflux system
K03544	4	11	1	1	None	ATP-dependent Clp protease ATP-binding subunit ClpX
K03545	4	11	1	1	None	trigger factor
K03549	4	11	1	1	None	KUP system potassium uptake protein
K03550	4	11	1	1	None	holliday junction DNA helicase RuvA [EC:3.6.4.12]
K03551	4	11	1	1	None	holliday junction DNA helicase RuvB [EC:3.6.4.12]
K03553	4	11	1	1	None	recombination protein RecA
K03554	4	11	1	1	None	recombination associated protein RdgC
K03555	4	11	1	1	None	DNA mismatch repair protein MutS
K03557	4	11	1	1	None	Fis family transcriptional regulator, factor for inversion stimulation protein
K03558	4	11	1	1	None	membrane protein required for colicin V production
K03559	4	11	1	1	None	biopolymer transport protein ExbD
K03560	4	11	1	1	None	biopolymer transport protein TolR
K03561	4	11	1	1	None	biopolymer transport protein ExbB
K03562	4	11	1	1	None	biopolymer transport protein TolQ
K03564	4	11	1	1	None	thioredoxin-dependent peroxiredoxin [EC:1.11.1.24]
K03565	4	11	1	1	None	regulatory protein
K03566	4	11	1	1	None	LysR family transcriptional regulator, glycine cleavage system transcriptional activator
K03568	4	11	1	1	None	TldD protein
K03569	4	11	1	1	None	rod shape-determining protein MreB and related proteins
K03570	4	11	1	1	None	rod shape-determining protein MreC
K03571	4	11	1	1	None	rod shape-determining protein MreD
K03572	4	11	1	1	None	DNA mismatch repair protein MutL
K03574	4	11	1	1	None	8-oxo-dGTP diphosphatase [EC:3.6.1.55]
K03575	4	11	1	1	None	A/G-specific adenine glycosylase [EC:3.2.2.31]
K03576	4	11	1	1	None	LysR family transcriptional regulator, regulator for metE and metH
K03577	4	11	1	1	None	TetR/AcrR family transcriptional regulator, acrAB operon repressor
K03578	4	11	1	1	None	ATP-dependent helicase HrpA [EC:3.6.4.13]
K03584	4	11	1	1	None	DNA repair protein RecO (recombination protein O)
K03585	4	11	1	1	None	membrane fusion protein, multidrug efflux system
K03586	4	11	1	1	None	cell division protein FtsL
K03587	4	11	1	1	None	cell division protein FtsI (penicillin-binding protein 3) [EC:3.4.16.4]
K03588	4	11	1	1	None	cell division protein FtsW
K03589	4	11	1	1	None	cell division protein FtsQ
K03590	4	11	1	1	None	cell division protein FtsA
K03592	4	11	1	1	None	PmbA protein
K03593	4	11	1	1	None	ATP-binding protein involved in chromosome partitioning
K03594	4	11	1	1	None	bacterioferritin [EC:1.16.3.1]
K03595	4	11	1	1	None	GTPase
K03596	4	11	1	1	None	GTP-binding protein LepA
K03597	4	11	1	1	None	sigma-E factor negative regulatory protein RseA
K03598	4	11	1	1	None	sigma-E factor negative regulatory protein RseB
K03599	4	11	1	1	None	stringent starvation protein A
K03600	4	11	1	1	None	stringent starvation protein B
K03601	4	11	1	1	None	exodeoxyribonuclease VII large subunit [EC:3.1.11.6]
K03602	4	11	1	1	None	exodeoxyribonuclease VII small subunit [EC:3.1.11.6]
K03607	4	11	1	1	None	ProP effector
K03608	4	11	1	1	None	cell division topological specificity factor
K03609	4	11	1	1	None	septum site-determining protein MinD
K03610	4	11	1	1	None	septum site-determining protein MinC
K03611	4	11	1	1	None	protein dithiol:quinone oxidoreductase [EC:1.8.5.9]
K03616	4	11	1	1	None	Na+-translocating ferredoxin:NAD+ oxidoreductase subunit B [EC:7.2.1.2]
K03621	4	11	1	1	None	phosphate acyltransferase [EC:2.3.1.274]
K03624	4	11	1	1	None	transcription elongation factor GreA
K03625	4	11	1	1	None	transcription antitermination protein NusB
K03628	4	11	1	1	None	transcription termination factor Rho
K03630	4	11	1	1	None	DNA repair protein RadC
K03631	4	11	1	1	None	DNA repair protein RecN (Recombination protein N)
K03634	4	11	1	1	None	outer membrane lipoprotein carrier protein
K03635	4	11	1	1	None	molybdopterin synthase catalytic subunit [EC:2.8.1.12]
K03636	4	11	1	1	None	sulfur-carrier protein
K03637	4	11	1	1	None	cyclic pyranopterin monophosphate synthase [EC:4.6.1.17]
K03639	4	11	1	1	None	GTP 3',8-cyclase [EC:4.1.99.22]
K03640	4	11	1	1	None	peptidoglycan-associated lipoprotein
K03641	4	11	1	1	None	TolB protein
K03642	4	11	1	1	None	rare lipoprotein A
K03643	4	11	1	1	None	LPS-assembly lipoprotein
K03644	4	11	1	1	None	lipoyl synthase [EC:2.8.1.8]
K03646	4	11	1	1	None	colicin import membrane protein
K03648	4	11	1	1	None	uracil-DNA glycosylase [EC:3.2.2.27]
K03650	4	11	1	1	None	tRNA modification GTPase [EC:3.6.-.-]
K03654	4	11	1	1	None	ATP-dependent DNA helicase RecQ [EC:3.6.4.12]
K03655	4	11	1	1	None	ATP-dependent DNA helicase RecG [EC:3.6.4.12]
K03656	4	11	1	1	None	ATP-dependent DNA helicase Rep [EC:3.6.4.12]
K03657	4	11	1	1	None	DNA helicase II / ATP-dependent DNA helicase PcrA [EC:3.6.4.12]
K03664	4	11	1	1	None	SsrA-binding protein
K03665	4	11	1	1	None	GTPase
K03666	4	11	1	1	None	host factor-I protein
K03667	4	11	1	1	None	ATP-dependent HslUV protease ATP-binding subunit HslU
K03669	4	11	1	1	None	membrane glycosyltransferase [EC:2.4.1.-]
K03670	4	11	1	1	None	periplasmic glucans biosynthesis protein
K03671	4	11	1	1	None	thioredoxin 1
K03672	4	11	1	1	None	thioredoxin 2 [EC:1.8.1.8]
K03673	4	11	1	1	None	protein dithiol oxidoreductase (disulfide-forming) [EC:1.8.4.15]
K03676	4	11	1	1	None	glutaredoxin 3
K03685	4	11	1	1	None	ribonuclease III [EC:3.1.26.3]
K03686	4	11	1	1	None	molecular chaperone DnaJ
K03687	4	11	1	1	None	molecular chaperone GrpE
K03688	4	11	1	1	None	ubiquinone biosynthesis protein
K03690	4	11	1	1	None	ubiquinone biosynthesis accessory factor UbiJ
K03694	4	11	1	1	None	ATP-dependent Clp protease ATP-binding subunit ClpA
K03695	4	11	1	1	None	ATP-dependent Clp protease ATP-binding subunit ClpB
K03699	4	11	1	1	None	putative hemolysin
K03701	4	11	1	1	None	excinuclease ABC subunit A
K03702	4	11	1	1	None	excinuclease ABC subunit B
K03703	4	11	1	1	None	excinuclease ABC subunit C
K03705	4	11	1	1	None	heat-inducible transcriptional repressor
K03710	4	11	1	1	None	GntR family transcriptional regulator
K03711	4	11	1	1	None	Fur family transcriptional regulator, ferric uptake regulator
K03719	4	11	1	1	None	Lrp/AsnC family transcriptional regulator, leucine-responsive regulatory protein
K03722	4	11	1	1	None	ATP-dependent DNA helicase DinG [EC:3.6.4.12]
K03723	4	11	1	1	None	transcription-repair coupling factor (superfamily II helicase) [EC:3.6.4.-]
K03724	4	11	1	1	None	ATP-dependent helicase Lhr and Lhr-like helicase [EC:3.6.4.-]
K03733	4	11	1	1	None	integrase/recombinase XerC
K03735	4	11	1	1	None	ethanolamine ammonia-lyase large subunit [EC:4.3.1.7]
K03736	4	11	1	1	None	ethanolamine ammonia-lyase small subunit [EC:4.3.1.7]
K03743	4	11	1	1	None	nicotinamide-nucleotide amidase [EC:3.5.1.42]
K03744	4	11	1	1	None	LemA protein
K03746	4	11	1	1	None	DNA-binding protein H-NS
K03747	4	11	1	1	None	Smg protein
K03749	4	11	1	1	None	DedD protein
K03750	4	11	1	1	None	molybdopterin molybdotransferase [EC:2.10.1.1]
K03752	4	11	1	1	None	molybdenum cofactor guanylyltransferase [EC:2.7.7.77]
K03753	4	11	1	1	None	molybdopterin-guanine dinucleotide biosynthesis adapter protein
K03760	4	11	1	1	None	lipid A ethanolaminephosphotransferase [EC:2.7.8.43]
K03762	4	11	1	1	None	MFS transporter, MHS family, proline/betaine transporter
K03767	4	11	1	1	None	peptidyl-prolyl cis-trans isomerase A (cyclophilin A) [EC:5.2.1.8]
K03768	4	11	1	1	None	peptidyl-prolyl cis-trans isomerase B (cyclophilin B) [EC:5.2.1.8]
K03769	4	11	1	1	None	peptidyl-prolyl cis-trans isomerase C [EC:5.2.1.8]
K03770	4	11	1	1	None	peptidyl-prolyl cis-trans isomerase D [EC:5.2.1.8]
K03771	4	11	1	1	None	peptidyl-prolyl cis-trans isomerase SurA [EC:5.2.1.8]
K03772	4	11	1	1	None	FKBP-type peptidyl-prolyl cis-trans isomerase FkpA [EC:5.2.1.8]
K03774	4	11	1	1	None	FKBP-type peptidyl-prolyl cis-trans isomerase SlpA [EC:5.2.1.8]
K03775	4	11	1	1	None	FKBP-type peptidyl-prolyl cis-trans isomerase SlyD [EC:5.2.1.8]
K03781	4	11	1	1	None	catalase [EC:1.11.1.6]
K03786	4	11	1	1	None	3-dehydroquinate dehydratase II [EC:4.2.1.10]
K03787	4	11	1	1	None	5'-nucleotidase [EC:3.1.3.5]
K03789	4	11	1	1	None	[ribosomal protein S18]-alanine N-acetyltransferase [EC:2.3.1.266]
K03795	4	11	1	1	None	sirohydrochlorin cobaltochelatase [EC:4.99.1.3]
K03797	4	11	1	1	None	carboxyl-terminal processing protease [EC:3.4.21.102]
K03798	4	11	1	1	None	cell division protease FtsH [EC:3.4.24.-]
K03799	4	11	1	1	None	heat shock protein HtpX [EC:3.4.24.-]
K03801	4	11	1	1	None	lipoyl(octanoyl) transferase [EC:2.3.1.181]
K03802	4	11	1	1	None	cyanophycin synthetase [EC:6.3.2.29 6.3.2.30]
K03806	4	11	1	1	None	N-acetyl-anhydromuramoyl-L-alanine amidase [EC:3.5.1.28]
K03808	4	11	1	1	None	paraquat-inducible protein A
K03809	4	11	1	1	None	NAD(P)H dehydrogenase (quinone) [EC:1.6.5.2]
K03814	4	11	1	1	None	monofunctional glycosyltransferase [EC:2.4.1.129]
K03820	4	11	1	1	None	apolipoprotein N-acyltransferase [EC:2.3.1.269]
K03821	4	11	1	1	None	polyhydroxyalkanoate synthase subunit PhaC [EC:2.3.1.-]
K03831	4	11	1	1	None	molybdopterin adenylyltransferase [EC:2.7.7.75]
K03832	4	11	1	1	None	periplasmic protein TonB
K03841	4	11	1	1	None	fructose-1,6-bisphosphatase I [EC:3.1.3.11]
K03885	4	11	1	1	None	NADH:ubiquinone reductase (H+-translocating) [EC:7.1.1.2]
K03919	4	11	1	1	None	DNA oxidative demethylase [EC:1.14.11.33]
K03924	4	11	1	1	None	MoxR-like ATPase [EC:3.6.3.-]
K03925	4	11	1	1	None	MraZ protein
K03975	4	11	1	1	None	membrane-associated protein
K03977	4	11	1	1	None	GTPase
K03978	4	11	1	1	None	GTP-binding protein
K03979	4	11	1	1	None	GTPase [EC:3.6.5.-]
K03980	4	11	1	1	None	putative peptidoglycan lipid II flippase
K03981	4	11	1	1	None	thiol:disulfide interchange protein DsbC [EC:5.3.4.1]
K04042	4	11	1	1	None	bifunctional UDP-N-acetylglucosamine pyrophosphorylase / glucosamine-1-phosphate N-acetyltransferase [EC:2.7.7.23 2.3.1.157]
K04043	4	11	1	1	None	molecular chaperone DnaK
K04044	4	11	1	1	None	molecular chaperone HscA
K04046	4	11	1	1	None	hypothetical chaperone protein
K04047	4	11	1	1	None	starvation-inducible DNA-binding protein
K04062	4	11	1	1	None	osmotically inducible lipoprotein OsmB
K04063	4	11	1	1	None	lipoyl-dependent peroxiredoxin [EC:1.11.1.28]
K04065	4	11	1	1	None	hyperosmotically inducible periplasmic protein
K04066	4	11	1	1	None	primosomal protein N' (replication factor Y) (superfamily II helicase) [EC:3.6.4.-]
K04075	4	11	1	1	None	tRNA(Ile)-lysidine synthase [EC:6.3.4.19]
K04077	4	11	1	1	None	chaperonin GroEL
K04078	4	11	1	1	None	chaperonin GroES
K04079	4	11	1	1	None	molecular chaperone HtpG
K04082	4	11	1	1	None	molecular chaperone HscB
K04083	4	11	1	1	None	molecular chaperone Hsp33
K04085	4	11	1	1	None	tRNA 2-thiouridine synthesizing protein A [EC:2.8.1.-]
K04087	4	11	1	1	None	modulator of FtsH protease HflC
K04088	4	11	1	1	None	modulator of FtsH protease HflK
K04090	4	11	1	1	None	indolepyruvate ferredoxin oxidoreductase [EC:1.2.7.8]
K04091	4	11	1	1	None	alkanesulfonate monooxygenase [EC:1.14.14.5]
K04098	4	11	1	1	None	hydroxyquinol 1,2-dioxygenase [EC:1.13.11.37]
K04110	4	11	1	1	None	benzoate-CoA ligase [EC:6.2.1.25]
K04485	4	11	1	1	None	DNA repair protein RadA/Sms
K04487	4	11	1	1	None	cysteine desulfurase [EC:2.8.1.7]
K04488	4	11	1	1	None	nitrogen fixation protein NifU and related proteins
K04517	4	11	1	1	None	prephenate dehydrogenase [EC:1.3.1.12]
K04565	4	11	1	1	None	superoxide dismutase, Cu-Zn family [EC:1.15.1.1]
K04567	4	11	1	1	None	lysyl-tRNA synthetase, class II [EC:6.1.1.6]
K04744	4	11	1	1	None	LPS-assembly protein
K04750	4	11	1	1	None	PhnB protein
K04752	4	11	1	1	None	nitrogen regulatory protein P-II 2
K04754	4	11	1	1	None	phospholipid-binding lipoprotein MlaA
K04755	4	11	1	1	None	ferredoxin, 2Fe-2S
K04758	4	11	1	1	None	ferrous iron transport protein A
K04759	4	11	1	1	None	ferrous iron transport protein B
K04760	4	11	1	1	None	transcription elongation factor GreB
K04761	4	11	1	1	None	LysR family transcriptional regulator, hydrogen peroxide-inducible genes activator
K04762	4	11	1	1	None	ribosome-associated heat shock protein Hsp15
K04763	4	11	1	1	None	integrase/recombinase XerD
K04764	4	11	1	1	None	integration host factor subunit alpha
K04771	4	11	1	1	None	serine protease Do [EC:3.4.21.107]
K04772	4	11	1	1	None	serine protease DegQ [EC:3.4.21.-]
K04773	4	11	1	1	None	protease IV [EC:3.4.21.-]
K04940	4	11	1	1	None	opine dehydrogenase [EC:1.5.1.28]
K05343	4	11	1	1	None	maltose alpha-D-glucosyltransferase / alpha-amylase [EC:5.4.99.16 3.2.1.1]
K05349	4	11	1	1	None	beta-glucosidase [EC:3.2.1.21]
K05366	4	11	1	1	None	penicillin-binding protein 1A [EC:2.4.1.129 3.4.16.4]
K05367	4	11	1	1	None	penicillin-binding protein 1C [EC:2.4.1.129]
K05501	4	11	1	1	None	TetR/AcrR family transcriptional regulator
K05515	4	11	1	1	None	penicillin-binding protein 2 [EC:3.4.16.4]
K05516	4	11	1	1	None	curved DNA-binding protein
K05524	4	11	1	1	None	ferredoxin
K05527	4	11	1	1	None	BolA family transcriptional regulator, general stress-responsive regulator
K05539	4	11	1	1	None	tRNA-dihydrouridine synthase A [EC:1.-.-.-]
K05540	4	11	1	1	None	tRNA-dihydrouridine synthase B [EC:1.-.-.-]
K05549	4	11	1	1	None	benzoate/toluate 1,2-dioxygenase subunit alpha [EC:1.14.12.10 1.14.12.-]
K05559	4	11	1	1	None	multicomponent K+:H+ antiporter subunit A
K05560	4	11	1	1	None	multicomponent K+:H+ antiporter subunit C
K05561	4	11	1	1	None	multicomponent K+:H+ antiporter subunit D
K05562	4	11	1	1	None	multicomponent K+:H+ antiporter subunit E
K05563	4	11	1	1	None	multicomponent K+:H+ antiporter subunit F
K05564	4	11	1	1	None	multicomponent K+:H+ antiporter subunit G
K05589	4	11	1	1	None	cell division protein FtsB
K05591	4	11	1	1	None	ATP-dependent RNA helicase DbpA [EC:3.6.4.13]
K05595	4	11	1	1	None	multiple antibiotic resistance protein
K05597	4	11	1	1	None	glutamin-(asparagin-)ase [EC:3.5.1.38]
K05603	4	11	1	1	None	formimidoylglutamate deiminase [EC:3.5.3.13]
K05712	4	11	1	1	None	3-(3-hydroxy-phenyl)propionate hydroxylase [EC:1.14.13.127]
K05788	4	11	1	1	None	integration host factor subunit beta
K05799	4	11	1	1	None	GntR family transcriptional regulator, transcriptional repressor for pyruvate dehydrogenase complex
K05802	4	11	1	1	None	potassium-dependent mechanosensitive channel
K05805	4	11	1	1	None	CreA protein
K05807	4	11	1	1	None	outer membrane protein assembly factor BamD
K05808	4	11	1	1	None	putative sigma-54 modulation protein
K05810	4	11	1	1	None	polyphenol oxidase [EC:1.10.3.-]
K05813	4	11	1	1	None	sn-glycerol 3-phosphate transport system substrate-binding protein
K05814	4	11	1	1	None	sn-glycerol 3-phosphate transport system permease protein
K05815	4	11	1	1	None	sn-glycerol 3-phosphate transport system permease protein
K05816	4	11	1	1	None	sn-glycerol 3-phosphate transport system ATP-binding protein [EC:7.6.2.10]
K05820	4	11	1	1	None	MFS transporter, PPP family, 3-phenylpropionic acid transporter
K05825	4	11	1	1	None	2-aminoadipate transaminase [EC:2.6.1.-]
K05834	4	11	1	1	None	homoserine/homoserine lactone efflux protein
K05836	4	11	1	1	None	GntR family transcriptional regulator, histidine utilization repressor
K05837	4	11	1	1	None	rod shape determining protein RodA
K05838	4	11	1	1	None	putative thioredoxin
K05846	4	11	1	1	None	osmoprotectant transport system permease protein
K05896	4	11	1	1	None	segregation and condensation protein A
K05921	4	11	1	1	None	5-oxopent-3-ene-1,2,5-tricarboxylate decarboxylase / 2-hydroxyhepta-2,4-diene-1,7-dioate isomerase [EC:4.1.1.68 5.3.3.-]
K05973	4	11	1	1	None	poly(3-hydroxybutyrate) depolymerase [EC:3.1.1.75]
K06006	4	11	1	1	None	periplasmic protein CpxP/Spy
K06013	4	11	1	1	None	STE24 endopeptidase [EC:3.4.24.84]
K06015	4	11	1	1	None	N-acyl-D-amino-acid deacylase [EC:3.5.1.81]
K06016	4	11	1	1	None	beta-ureidopropionase / N-carbamoyl-L-amino-acid hydrolase [EC:3.5.1.6 3.5.1.87]
K06020	4	11	1	1	None	energy-dependent translational throttle protein EttA
K06023	4	11	1	1	None	HPr kinase/phosphorylase [EC:2.7.11.- 2.7.4.-]
K06024	4	11	1	1	None	segregation and condensation protein B
K06041	4	11	1	1	None	arabinose-5-phosphate isomerase [EC:5.3.1.13]
K06044	4	11	1	1	None	(1->4)-alpha-D-glucan 1-alpha-D-glucosylmutase [EC:5.4.99.15]
K06048	4	11	1	1	None	glutamate---cysteine ligase / carboxylate-amine ligase [EC:6.3.2.2 6.3.-.-]
K06077	4	11	1	1	None	outer membrane lipoprotein SlyB
K06131	4	11	1	1	None	cardiolipin synthase A/B [EC:2.7.8.-]
K06132	4	11	1	1	None	cardiolipin synthase C [EC:2.7.8.-]
K06133	4	11	1	1	None	4'-phosphopantetheinyl transferase [EC:2.7.8.-]
K06134	4	11	1	1	None	3-demethoxyubiquinol 3-hydroxylase [EC:1.14.99.60]
K06140	4	11	1	1	None	regulator of nucleoside diphosphate kinase
K06142	4	11	1	1	None	outer membrane protein
K06145	4	11	1	1	None	LacI family transcriptional regulator, gluconate utilization system Gnt-I transcriptional repressor
K06147	4	11	1	1	None	ATP-binding cassette, subfamily B, bacterial
K06153	4	11	1	1	None	undecaprenyl-diphosphatase [EC:3.6.1.27]
K06158	4	11	1	1	None	ATP-binding cassette, subfamily F, member 3
K06168	4	11	1	1	None	tRNA-2-methylthio-N6-dimethylallyladenosine synthase [EC:2.8.4.3]
K06173	4	11	1	1	None	tRNA pseudouridine38-40 synthase [EC:5.4.99.12]
K06177	4	11	1	1	None	tRNA pseudouridine32 synthase / 23S rRNA pseudouridine746 synthase [EC:5.4.99.28 5.4.99.29]
K06178	4	11	1	1	None	23S rRNA pseudouridine2605 synthase [EC:5.4.99.22]
K06179	4	11	1	1	None	23S rRNA pseudouridine955/2504/2580 synthase [EC:5.4.99.24]
K06180	4	11	1	1	None	23S rRNA pseudouridine1911/1915/1917 synthase [EC:5.4.99.23]
K06182	4	11	1	1	None	23S rRNA pseudouridine2604 synthase [EC:5.4.99.21]
K06183	4	11	1	1	None	16S rRNA pseudouridine516 synthase [EC:5.4.99.19]
K06186	4	11	1	1	None	outer membrane protein assembly factor BamE
K06187	4	11	1	1	None	recombination protein RecR
K06189	4	11	1	1	None	magnesium and cobalt transporter
K06190	4	11	1	1	None	intracellular septation protein
K06192	4	11	1	1	None	paraquat-inducible protein B
K06194	4	11	1	1	None	lipoprotein NlpD
K06195	4	11	1	1	None	ApaG protein
K06199	4	11	1	1	None	fluoride exporter
K06202	4	11	1	1	None	CyaY protein
K06204	4	11	1	1	None	DnaK suppressor protein
K06207	4	11	1	1	None	GTP-binding protein
K06217	4	11	1	1	None	phosphate starvation-inducible protein PhoH and related proteins
K06287	4	11	1	1	None	septum formation protein
K06415	4	11	1	1	None	stage V sporulation protein R
K06442	4	11	1	1	None	23S rRNA (cytidine1920-2'-O)/16S rRNA (cytidine1409-2'-O)-methyltransferase [EC:2.1.1.226 2.1.1.227]
K06518	4	11	1	1	None	holin-like protein
K06596	4	11	1	1	None	chemosensory pili system protein ChpA (sensor histidine kinase/response regulator)
K06861	4	11	1	1	None	lipopolysaccharide export system ATP-binding protein [EC:7.5.2.5]
K06867	4	11	1	1	None	uncharacterized protein
K06872	4	11	1	1	None	uncharacterized protein
K06879	4	11	1	1	None	7-cyano-7-deazaguanine reductase [EC:1.7.1.13]
K06886	4	11	1	1	None	hemoglobin
K06889	4	11	1	1	None	uncharacterized protein
K06891	4	11	1	1	None	ATP-dependent Clp protease adaptor protein ClpS
K06894	4	11	1	1	None	alpha-2-macroglobulin
K06895	4	11	1	1	None	L-lysine exporter family protein LysE/ArgO
K06901	4	11	1	1	None	adenine/guanine/hypoxanthine permease
K06911	4	11	1	1	None	quercetin 2,3-dioxygenase [EC:1.13.11.24]
K06915	4	11	1	1	None	uncharacterized protein
K06916	4	11	1	1	None	cell division protein ZapE
K06917	4	11	1	1	None	tRNA 2-selenouridine synthase [EC:2.9.1.3]
K06920	4	11	1	1	None	7-cyano-7-deazaguanine synthase [EC:6.3.4.20]
K06923	4	11	1	1	None	uncharacterized protein
K06925	4	11	1	1	None	tRNA threonylcarbamoyladenosine biosynthesis protein TsaE
K06938	4	11	1	1	None	uncharacterized protein
K06941	4	11	1	1	None	23S rRNA (adenine2503-C2)-methyltransferase [EC:2.1.1.192]
K06942	4	11	1	1	None	ribosome-binding ATPase
K06949	4	11	1	1	None	ribosome biogenesis GTPase / thiamine phosphate phosphatase [EC:3.6.1.- 3.1.3.100]
K06950	4	11	1	1	None	uncharacterized protein
K06958	4	11	1	1	None	RNase adapter protein RapZ
K06959	4	11	1	1	None	protein Tex
K06969	4	11	1	1	None	23S rRNA (cytosine1962-C5)-methyltransferase [EC:2.1.1.191]
K06975	4	11	1	1	None	uncharacterized protein
K06980	4	11	1	1	None	tRNA-modifying protein YgfZ
K06985	4	11	1	1	None	aspartyl protease family protein
K06987	4	11	1	1	None	uncharacterized protein
K06991	4	11	1	1	None	uncharacterized protein
K06997	4	11	1	1	None	PLP dependent protein
K06999	4	11	1	1	None	phospholipase/carboxylesterase
K07000	4	11	1	1	None	uncharacterized protein
K07001	4	11	1	1	None	NTE family protein
K07002	4	11	1	1	None	uncharacterized protein
K07006	4	11	1	1	None	uncharacterized protein
K07010	4	11	1	1	None	putative glutamine amidotransferase
K07018	4	11	1	1	None	uncharacterized protein
K07019	4	11	1	1	None	uncharacterized protein
K07027	4	11	1	1	None	glycosyltransferase 2 family protein
K07032	4	11	1	1	None	uncharacterized protein
K07039	4	11	1	1	None	uncharacterized protein
K07040	4	11	1	1	None	uncharacterized protein
K07042	4	11	1	1	None	probable rRNA maturation factor
K07043	4	11	1	1	None	UTP pyrophosphatase [EC:3.6.1.-]
K07045	4	11	1	1	None	uncharacterized protein
K07050	4	11	1	1	None	misacylated tRNA(Ala) deacylase [EC:3.1.1.-]
K07053	4	11	1	1	None	3',5'-nucleoside bisphosphate phosphatase [EC:3.1.3.97]
K07054	4	11	1	1	None	uncharacterized protein
K07056	4	11	1	1	None	16S rRNA (cytidine1402-2'-O)-methyltransferase [EC:2.1.1.198]
K07058	4	11	1	1	None	membrane protein
K07068	4	11	1	1	None	uncharacterized protein
K07082	4	11	1	1	None	UPF0755 protein
K07090	4	11	1	1	None	uncharacterized protein
K07091	4	11	1	1	None	lipopolysaccharide export system permease protein
K07093	4	11	1	1	None	uncharacterized protein
K07095	4	11	1	1	None	uncharacterized protein
K07098	4	11	1	1	None	uncharacterized protein
K07101	4	11	1	1	None	uncharacterized protein
K07102	4	11	1	1	None	N-acetylmuramate 1-kinase [EC:2.7.1.221]
K07107	4	11	1	1	None	acyl-CoA thioester hydrolase [EC:3.1.2.-]
K07114	4	11	1	1	None	Ca-activated chloride channel homolog
K07115	4	11	1	1	None	23S rRNA (adenine2030-N6)-methyltransferase [EC:2.1.1.266]
K07117	4	11	1	1	None	uncharacterized protein
K07118	4	11	1	1	None	uncharacterized protein
K07122	4	11	1	1	None	phospholipid transport system transporter-binding protein
K07127	4	11	1	1	None	5-hydroxyisourate hydrolase [EC:3.5.2.17]
K07130	4	11	1	1	None	arylformamidase [EC:3.5.1.9]
K07137	4	11	1	1	None	uncharacterized protein
K07140	4	11	1	1	None	uncharacterized protein
K07141	4	11	1	1	None	molybdenum cofactor cytidylyltransferase [EC:2.7.7.76]
K07146	4	11	1	1	None	UPF0176 protein
K07147	4	11	1	1	None	methionine sulfoxide reductase catalytic subunit [EC:1.8.-.-]
K07152	4	11	1	1	None	protein SCO1
K07157	4	11	1	1	None	uncharacterized protein
K07160	4	11	1	1	None	5-oxoprolinase (ATP-hydrolysing) subunit A [EC:3.5.2.9]
K07161	4	11	1	1	None	uncharacterized protein
K07168	4	11	1	1	None	CBS domain-containing membrane protein
K07175	4	11	1	1	None	PhoH-like ATPase
K07180	4	11	1	1	None	serine protein kinase
K07213	4	11	1	1	None	copper chaperone
K07220	4	11	1	1	None	uncharacterized protein
K07232	4	11	1	1	None	glutathione-specific gamma-glutamylcyclotransferase [EC:4.3.2.7]
K07240	4	11	1	1	None	chromate transporter
K07246	4	11	1	1	None	tartrate dehydrogenase/decarboxylase / D-malate dehydrogenase [EC:1.1.1.93 4.1.1.73 1.1.1.83]
K07258	4	11	1	1	None	serine-type D-Ala-D-Ala carboxypeptidase (penicillin-binding protein 5/6) [EC:3.4.16.4]
K07259	4	11	1	1	None	serine-type D-Ala-D-Ala carboxypeptidase/endopeptidase (penicillin-binding protein 4) [EC:3.4.16.4 3.4.21.-]
K07262	4	11	1	1	None	serine-type D-Ala-D-Ala endopeptidase (penicillin-binding protein 7) [EC:3.4.21.-]
K07263	4	11	1	1	None	zinc protease [EC:3.4.24.-]
K07278	4	11	1	1	None	translocation and assembly module TamA
K07287	4	11	1	1	None	outer membrane protein assembly factor BamC
K07302	4	11	1	1	None	isoquinoline 1-oxidoreductase subunit alpha [EC:1.3.99.16]
K07303	4	11	1	1	None	isoquinoline 1-oxidoreductase subunit beta [EC:1.3.99.16]
K07304	4	11	1	1	None	peptide-methionine (S)-S-oxide reductase [EC:1.8.4.11]
K07305	4	11	1	1	None	peptide-methionine (R)-S-oxide reductase [EC:1.8.4.12]
K07320	4	11	1	1	None	ribosomal protein L3 glutamine methyltransferase [EC:2.1.1.298]
K07323	4	11	1	1	None	phospholipid transport system substrate-binding protein
K07335	4	11	1	1	None	basic membrane protein A and related proteins
K07336	4	11	1	1	None	PKHD-type hydroxylase [EC:1.14.11.-]
K07343	4	11	1	1	None	DNA transformation protein and related proteins
K07390	4	11	1	1	None	monothiol glutaredoxin
K07395	4	11	1	1	None	putative proteasome-type protease
K07397	4	11	1	1	None	putative redox protein
K07399	4	11	1	1	None	cytochrome c biogenesis protein
K07402	4	11	1	1	None	xanthine dehydrogenase accessory factor
K07404	4	11	1	1	None	6-phosphogluconolactonase [EC:3.1.1.31]
K07444	4	11	1	1	None	putative N6-adenine-specific DNA methylase [EC:2.1.1.-]
K07447	4	11	1	1	None	putative holliday junction resolvase [EC:3.1.-.-]
K07455	4	11	1	1	None	recombination protein RecT
K07460	4	11	1	1	None	putative endonuclease
K07462	4	11	1	1	None	single-stranded-DNA-specific exonuclease [EC:3.1.-.-]
K07478	4	11	1	1	None	putative ATPase
K07491	4	11	1	1	None	putative transposase
K07507	4	11	1	1	None	putative Mg2+ transporter-C (MgtC) family protein
K07516	4	11	1	1	None	3-hydroxyacyl-CoA dehydrogenase [EC:1.1.1.35]
K07552	4	11	1	1	None	MFS transporter, DHA1 family, multidrug resistance protein
[truncated: 1,224 more rows]

## Sheet: Supp. Table 3
Table S3: Endosphere-enriched orthogroups identified by DESeq2, limma-voom, and metagenomeSeq differential abundance analyses.
orthogroup	product	cog_category	kegg_ko	description	functions
OG0000168	DNA-binding transcriptional regulator, LysR family	K	-	Transcriptional regulator	DNA-binding transcriptional regulator, LysR family; transcriptional regulator, LysR family; DNA-binding transcriptional LysR family regulator; LysR family transcriptional regulator
OG0000269	transcriptional regulator, TetR family	K	-	Bacterial regulatory proteins, tetR family	transcriptional regulator, TetR family; transcriptional regulator, TetR family; TetR family transcriptional regulator; TetR/AcrR family transcriptional regulator, transcriptional repressor for nem operon; TetR/AcrR family transcriptional regulator, repressor for divergent bdcA; TetR/AcrR family transcriptional regulator, copper-responsive repressor
OG0000282	NHL repeat-containing protein	G	-	NHL repeat	NHL repeat-containing protein; Lactonase, 7-bladed beta-propeller; hypothetical protein; DNA-binding beta-propeller fold protein YncE; 6-phosphogluconolactonase, cycloisomerase 2 family; 6-phosphogluconolactonase (cycloisomerase 2 family); FG-GAP repeat protein; sugar lactone lactonase YvrE; streptogramin lyase
OG0000360	Tripartite-type tricarboxylate transporter, receptor component TctC	S	-	Tripartite tricarboxylate transporter family receptor	Tripartite-type tricarboxylate transporter, receptor component TctC; tripartite-type tricarboxylate transporter receptor subunit TctC
OG0000562	cAMP-binding domain of CRP or a regulatory subunit of cAMP-dependent protein kinases	T	ko:K00384,ko:K10914,ko:K21561	cyclic nucleotide binding	cAMP-binding domain of CRP or a regulatory subunit of cAMP-dependent protein kinases; transcriptional regulator, Crp/Fnr family; CRP-like cAMP-binding protein; CRP/FNR family transcriptional regulator, cyclic AMP receptor protein
OG0000701	hypothetical protein	NA	NA	NA	hypothetical protein
OG0000724	sulfonate transport system substrate-binding protein	P	ko:K15553	TIGRFAM aliphatic sulfonates family ABC transporter, periplsmic ligand-binding protein	sulfonate transport system substrate-binding protein
OG0000818	hypothetical protein	NA	NA	NA	hypothetical protein
OG0000979	hypothetical protein	-	-	-	hypothetical protein
OG0001034	Acyl-CoA synthetase (AMP-forming)/AMP-acid ligase II	IQ	ko:K02182	PFAM AMP-dependent synthetase and ligase	Acyl-CoA synthetase (AMP-forming)/AMP-acid ligase II; acyl-CoA synthetase (AMP-forming)/AMP-acid ligase II; crotonobetaine/carnitine-CoA ligase
OG0001053	D-alanyl-D-alanine endopeptidase (penicillin-binding protein 7)	M	ko:K07262	Belongs to the peptidase S11 family	D-alanyl-D-alanine endopeptidase (penicillin-binding protein 7); murein-DD-endopeptidase. Serine peptidase. MEROPS family S11; D-alanyl-D-alanine carboxypeptidase/D-alanyl-D-alanine endopeptidase (penicillin-binding protein 7); murein-DD-endopeptidase; serine-type D-Ala-D-Ala endopeptidase (penicillin-binding protein 7); bla regulator protein blaR1
OG0001079	Predicted ester cyclase	S	-	Ester cyclase	Predicted ester cyclase; SnoaL-like polyketide cyclase; conserved hypothetical protein, steroid delta-isomerase-related; predicted ester cyclase; steroid delta-isomerase-like uncharacterized protein
OG0001358	transcriptional regulator, TetR family	K	ko:K16137	Bacterial regulatory proteins, tetR family	transcriptional regulator, TetR family; transcriptional regulator, TetR family; TetR family transcriptional regulator; TetR/AcrR family transcriptional regulator, transcriptional repressor for nem operon
OG0001858	hypothetical protein	S	ko:K06975	GCN5-related N-acetyl-transferase	hypothetical protein; uncharacterized protein
OG0002320	Uncharacterized conserved protein YtfP, gamma-glutamylcyclotransferase (GGCT)/AIG2-like family	S	-	Gamma-glutamyl cyclotransferase, AIG2-like	Uncharacterized conserved protein YtfP, gamma-glutamylcyclotransferase (GGCT)/AIG2-like family; gamma-glutamylcyclotransferase (GGCT)/AIG2-like uncharacterized protein YtfP
OG0003278	hypothetical protein	-	-	-	hypothetical protein
OG0003365	hypothetical protein	NA	NA	NA	hypothetical protein
OG0003587	SnoaL-like domain-containing protein	S	-	SnoaL-like polyketide cyclase	SnoaL-like domain-containing protein; hypothetical protein; SnoaL-like protein; ketosteroid isomerase-like protein
OG0003593	diguanylate cyclase	T	ko:K13069	Diguanylate cyclase	diguanylate cyclase; diguanylate cyclase with GAF sensor; diguanylate cyclase with GAF sensor; diguanylate cyclase (GGDEF)-like protein
OG0003905	zinc transporter, ZIP family	P	ko:K07238	Zinc iron permease	zinc transporter, ZIP family; ZIP family zinc transporter
OG0003907	hypothetical protein	-	-	-	hypothetical protein
OG0003915	hypothetical protein	NA	NA	NA	hypothetical protein
OG0003929	hypothetical protein	-	-	-	hypothetical protein
OG0003982	hypothetical protein	S	ko:K06975	acetyltransferase	hypothetical protein; uncharacterized protein
OG0004015	hypothetical protein	NA	NA	NA	hypothetical protein
OG0004028	hypothetical protein	S	ko:K07090	membrane transporter protein	hypothetical protein; uncharacterized protein
OG0004071	hypothetical protein	S	ko:K07044	Predicted metal-dependent hydrolase	hypothetical protein; uncharacterized protein
OG0004076	DNA-binding transcriptional regulator, LysR family	K	-	Transcriptional regulator	DNA-binding transcriptional regulator, LysR family; LysR family transcriptional regulator, regulator for bpeEF and oprC; transcriptional regulator, LysR family; DNA-binding transcriptional LysR family regulator; LysR family transcriptional regulator
OG0004286	protein of unknown function (DUF4282)	S	-	Domain of unknown function (DUF4282)	protein of unknown function (DUF4282); uncharacterized protein DUF4282; vacuolar-type H+-ATPase subunit I/STV1
OG0004318	Predicted ATPase	S	-	AAA domain, putative AbiEii toxin, Type IV TA system	Predicted ATPase; predicted ATPase
OG0004395	small multidrug resistance family-3 protein	S	ko:K09771	UPF0060 membrane protein	small multidrug resistance family-3 protein
OG0004397	superoxide dismutase, Fe-Mn family	C	ko:K04564	Destroys radicals which are normally produced within the cells and which are toxic to biological systems	superoxide dismutase, Fe-Mn family; Fe-Mn family superoxide dismutase
OG0004423	Glycine/D-amino acid oxidase (deaminating)	C	-	BFD-like [2Fe-2S] binding domain	Glycine/D-amino acid oxidase (deaminating); glycine/D-amino acid oxidase-like deaminating enzyme; glycine/D-amino acid oxidase-like deaminating enzyme/bacterioferritin-associated ferredoxin
OG0004446	hypothetical protein	NA	NA	NA	hypothetical protein
OG0004503	putative DNA modification/repair radical SAM protein	S	-	PFAM Radical SAM domain protein	putative DNA modification/repair radical SAM protein
OG0004504	Phenylpyruvate tautomerase PptA, 4-oxalocrotonate tautomerase family	-	-	-	Phenylpyruvate tautomerase PptA, 4-oxalocrotonate tautomerase family; phenylpyruvate tautomerase PptA (4-oxalocrotonate tautomerase family); tautomerase-like protein; 4-oxalocrotonate tautomerase
OG0004518	Tripartite-type tricarboxylate transporter, receptor component TctC	S	-	Tripartite tricarboxylate transporter family receptor	Tripartite-type tricarboxylate transporter, receptor component TctC; tripartite-type tricarboxylate transporter receptor subunit TctC; tripartite tricarboxylate transporter family receptor
OG0004521	Heme oxygenase	P	-	Heme oxygenase	Heme oxygenase; heme oxygenase
OG0004523	DNA-binding transcriptional regulator, LysR family	K	ko:K19338	LysR substrate binding domain	DNA-binding transcriptional regulator, LysR family; DNA-binding transcriptional LysR family regulator; LysR family transcriptional regulator, nitrogen assimilation regulatory protein
OG0004528	excinuclease ABC subunit A	L	ko:K03701	TIGRFAM excinuclease ABC, A subunit	excinuclease ABC subunit A
OG0004621	Transposase	L	ko:K07494	DDE superfamily endonuclease	Transposase; Winged helix-turn helix; putative transposase; Homeodomain-like domain-containing protein; Glycosyl hydrolase family 46; transcriptional regulator, RpiR family; DDE superfamily endonuclease; hypothetical protein
OG0004647	apolipoprotein D and lipocalin family protein	M	ko:K03098	Lipocalin-like domain	apolipoprotein D and lipocalin family protein
OG0004648	General stress protein 26	S	-	PFAM pyridoxamine 5'-phosphate oxidase-related, FMN-binding	General stress protein 26; general stress protein 26
OG0004662	His Kinase A (phospho-acceptor) domain-containing protein	T	-	7TMR-DISM extracellular 2	His Kinase A (phospho-acceptor) domain-containing protein; Signal transduction histidine kinase; signal transduction histidine kinase; phospho-acceptor domain-containing protein; two-component system, sensor histidine kinase LadS
OG0004668	hypothetical protein	-	-	-	hypothetical protein
OG0004720	hypothetical protein	NA	NA	NA	hypothetical protein
OG0004724	Uncharacterized conserved protein HemY, contains two TPR repeats	D	ko:K20543	Cellulose synthase operon protein C C-terminus (BCSC_C)	Uncharacterized conserved protein HemY, contains two TPR repeats; uncharacterized protein HemY; cellulose synthase operon protein C
OG0004725	endoglucanase	G	ko:K20542	Glycosyl hydrolases family 8	endoglucanase
OG0004748	quinate dehydrogenase (quinone)	G	ko:K00117,ko:K05358	PQQ-like domain	quinate dehydrogenase (quinone); quinoprotein glucose dehydrogenase; quinoprotein glucose dehydrogenase
OG0004750	3-oxoacyl-[acyl-carrier protein] reductase	IQ	ko:K00059	NAD dependent epimerase/dehydratase family	3-oxoacyl-[acyl-carrier protein] reductase; NAD(P)-dependent dehydrogenase, short-chain alcohol dehydrogenase family; NAD(P)-dependent dehydrogenase (short-subunit alcohol dehydrogenase family); 2-hydroxycyclohexanecarboxyl-CoA dehydrogenase
OG0004755	Quinol monooxygenase YgiN	S	-	(4S)-4-hydroxy-5-phosphonooxypentane-2,3-dione isomerase activity	Quinol monooxygenase YgiN; quinol monooxygenase YgiN
OG0004757	Uncharacterized membrane protein	S	-	Predicted integral membrane protein (DUF2269)	Uncharacterized membrane protein; uncharacterized membrane protein
OG0004766	rsbT co-antagonist protein RsbR	T	ko:K17763	RsbT co-antagonist protein rsbRD N-terminal domain	rsbT co-antagonist protein RsbR; RsbRD-like negative regulator of sigma factor; anti-anti-sigma regulatory factor
OG0004839	hypothetical protein	NA	NA	NA	hypothetical protein
OG0004848	hypothetical protein	-	-	-	hypothetical protein
OG0004855	iron uptake system component EfeO	P	-	Imelysin	iron uptake system component EfeO; iron uptake system EfeUOB component EfeO/EfeM
OG0004856	deferrochelatase/peroxidase EfeB	P	ko:K16301	Dyp-type peroxidase family	deferrochelatase/peroxidase EfeB
OG0004857	iron uptake system component EfeO	P	ko:K07224	Imelysin	iron uptake system component EfeO
OG0004859	phenazine biosynthesis protein PhzF family	S	-	Phenazine biosynthesis-like protein	phenazine biosynthesis protein PhzF family; PhzF family phenazine biosynthesis protein
OG0004863	Fur family transcriptional regulator, ferric uptake regulator	K	ko:K03711	Belongs to the Fur family	Fur family transcriptional regulator, ferric uptake regulator; Fur family ferric uptake transcriptional regulator
OG0004871	hypothetical protein	K	ko:K05804	Transcriptional regulator	hypothetical protein
OG0004877	LPXTG-motif cell wall anchor domain-containing protein	-	-	-	LPXTG-motif cell wall anchor domain-containing protein; hypothetical protein
OG0004880	agmatine deiminase	E	ko:K10536	Belongs to the agmatine deiminase family	agmatine deiminase; agmatine deiminase
OG0004891	hypothetical protein	S	ko:K07090	membrane transporter protein	hypothetical protein; uncharacterized protein
OG0004893	NitT/TauT family transport system substrate-binding protein	P	ko:K02051	NMT1/THI5 like	NitT/TauT family transport system substrate-binding protein
OG0004895	hypothetical protein	-	-	-	hypothetical protein
OG0004899	Signal transduction histidine kinase	T	-	Histidine kinase	Signal transduction histidine kinase; signal transduction histidine kinase
OG0004944	Uncharacterized conserved protein YciI, contains a putative active-site phosphohistidine	S	-	YCII-related domain	Uncharacterized conserved protein YciI, contains a putative active-site phosphohistidine; uncharacterized protein YciI
OG0004948	DNA-binding transcriptional regulator, MerR family	K	-	helix_turn_helix, mercury resistance	DNA-binding transcriptional regulator, MerR family; MerR HTH family regulatory protein; MerR-like DNA binding protein; transcriptional regulator; DNA-binding transcriptional MerR regulator
OG0004967	c-di-GMP-binding flagellar brake protein YcgR, contains PilZNR and PilZ domains	M	-	Acts as a flagellar brake, regulating swimming and swarming in a bis-(3'-5') cyclic diguanylic acid (c-di-GMP)- dependent manner. Binds 1 c-di-GMP dimer per subunit. Increasing levels of c-di-GMP lead to decreased motility	c-di-GMP-binding flagellar brake protein YcgR, contains PilZNR and PilZ domains; c-di-GMP-binding flagellar brake protein YcgR; flagellar brake protein
OG0004969	Anti-sigma regulatory factor (Ser/Thr protein kinase)	T	-	anti-sigma regulatory factor	Anti-sigma regulatory factor (Ser/Thr protein kinase); stage II sporulation protein E; anti-sigma regulatory factor (Ser/Thr protein kinase)
OG0004976	NitT/TauT family transport system permease protein	P	ko:K02050	Binding-protein-dependent transport system inner membrane component	NitT/TauT family transport system permease protein
OG0004981	ATP-dependent DNA helicase RecQ	L	ko:K03654	Dead deah box helicase domain protein	ATP-dependent DNA helicase RecQ; hypothetical protein; RecQ family ATP-dependent DNA helicase
OG0005005	hypothetical protein	S	-	Domain of unknown function (DUF4148)	hypothetical protein; protein of unknown function (DUF4148)
OG0005036	Short-chain dehydrogenase	S	-	Belongs to the short-chain dehydrogenases reductases (SDR) family	Short-chain dehydrogenase; hypothetical protein; short-subunit dehydrogenase; NAD(P)-dependent dehydrogenase (short-subunit alcohol dehydrogenase family)
OG0005037	UDP-glucose 4-epimerase	M	ko:K01784	NAD(P)H-binding	UDP-glucose 4-epimerase
OG0005045	protein of unknown function (DUF4188)	S	-	Domain of unknown function (DUF4188)	protein of unknown function (DUF4188); uncharacterized protein DUF4188; fumigallin biosynthesis monooxygenase-like protein
OG0005046	Acetyltransferase (GNAT) family protein	K	-	Acetyltransferase (GNAT) family	Acetyltransferase (GNAT) family protein; Ribosomal protein S18 acetylase RimI; aminoglycoside 3-N-acetyltransferase I; acetyltransferase (GNAT) family protein; ribosomal protein S18 acetylase RimI-like enzyme
OG0005059	hypothetical protein	S	ko:K09980	Uncharacterized protein conserved in bacteria (DUF2170)	hypothetical protein; uncharacterized protein
OG0005062	hypothetical protein	-	-	-	hypothetical protein
OG0005067	deoxyribodipyrimidine photolyase-related protein	S	ko:K06876	Deoxyribodipyrimidine photo-lyase-related protein	deoxyribodipyrimidine photolyase-related protein; (6-4)DNA photolyase
OG0005078	Uncharacterized protein CbrC, UPF0167 family	S	-	Uncharacterised protein family (UPF0167)	Uncharacterized protein CbrC, UPF0167 family; hypothetical protein; uncharacterized protein CbrC (UPF0167 family)
OG0005094	transcriptional regulator, AsnC family	K	ko:K05800	COG1522 Transcriptional regulators	transcriptional regulator, AsnC family; AsnC family transcriptional regulator; Lrp/AsnC family transcriptional regulator, cysteine-sensing transcriptional activator
OG0005146	hypothetical protein	-	-	-	hypothetical protein; GNAT superfamily N-acetyltransferase
OG0005156	Predicted arabinose efflux permease, MFS family	EGP	-	Major Facilitator Superfamily	Predicted arabinose efflux permease, MFS family; predicted MFS family arabinose efflux permease
OG0005169	Tripartite-type tricarboxylate transporter, receptor component TctC	S	-	Tripartite tricarboxylate transporter family receptor	Tripartite-type tricarboxylate transporter, receptor component TctC; tripartite-type tricarboxylate transporter receptor subunit TctC
OG0005173	Uncharacterized conserved protein PhnB, glyoxalase superfamily	E	-	Glyoxalase/Bleomycin resistance protein/Dioxygenase superfamily	Uncharacterized conserved protein PhnB, glyoxalase superfamily; uncharacterized glyoxalase superfamily protein PhnB; catechol 2,3-dioxygenase-like lactoylglutathione lyase family enzyme; lactoylglutathione lyase
OG0005253	hypothetical protein	NA	NA	NA	hypothetical protein
OG0005267	Helix-turn-helix domain-containing protein	K	-	transcriptional regulator, XRE family	Helix-turn-helix domain-containing protein; transcriptional regulator with XRE-family HTH domain; phage repressor protein C with HTH and peptisase S24 domain
OG0005294	Protein of unknown function (DUF1266)	S	-	Protein of unknown function (DUF1266)	Protein of unknown function (DUF1266); uncharacterized protein DUF1266
OG0005371	OST-HTH/LOTUS domain-containing protein	S	-	OST-HTH/LOTUS domain	OST-HTH/LOTUS domain-containing protein; hypothetical protein
OG0005393	hypothetical protein	NA	NA	NA	hypothetical protein
OG0005450	ABC-2 type transport system ATP-binding protein	V	ko:K01990,ko:K19340	PFAM ABC transporter related	ABC-2 type transport system ATP-binding protein
OG0005451	ABC-2 type transport system permease protein	S	ko:K01992	Domain of unknown function (DUF3526)	ABC-2 type transport system permease protein
OG0005452	ABC-2 type transport system permease protein	S	ko:K01992	Domain of unknown function (DUF3526)	ABC-2 type transport system permease protein
OG0005490	hypothetical protein	-	-	-	hypothetical protein
OG0005526	DNA-binding transcriptional regulator, LysR family	K	-	Transcriptional regulator	DNA-binding transcriptional regulator, LysR family; DNA-binding transcriptional LysR family regulator; LysR family transcriptional regulator, glycine cleavage system transcriptional activator
OG0005534	transcriptional regulator, AraC family	K	-	helix_turn_helix, arabinose operon control protein	transcriptional regulator, AraC family; AraC family transcriptional regulator; AraC-like DNA-binding protein
OG0005553	Signal transduction histidine kinase	T	-	Histidine kinase	Signal transduction histidine kinase; signal transduction histidine kinase; DNA-binding NarL/FixJ family response regulator
OG0005558	photosystem II stability/assembly factor-like uncharacterized protein	S	-	cellulose binding	photosystem II stability/assembly factor-like uncharacterized protein; hypothetical protein; BNR/Asp-box repeat protein
OG0005597	hypothetical protein	NA	NA	NA	hypothetical protein
OG0005606	HEAT repeat	C	-	Domain of unknown function (DUF4303)	HEAT repeat; protein of unknown function (DUF4303); HEAT repeat protein; hypothetical protein
OG0005609	hypothetical protein	-	-	-	hypothetical protein
OG0005614	hypothetical protein	NA	NA	NA	hypothetical protein
OG0005652	hypothetical protein	-	-	-	hypothetical protein
OG0005663	Protein of unknown function (DUF2878)	S	-	Protein of unknown function (DUF2878)	Protein of unknown function (DUF2878); uncharacterized protein DUF2878
OG0005678	transcriptional regulator, TetR family	K	-	transcriptional regulator	transcriptional regulator, TetR family; TetR family transcriptional regulator; AcrR family transcriptional regulator
OG0005679	hypothetical protein	NA	NA	NA	hypothetical protein
OG0005702	hypothetical protein	E	-	Transglutaminase-like	hypothetical protein
OG0005707	hypothetical protein	NA	NA	NA	hypothetical protein
OG0005715	putative DNA primase/helicase	L	ko:K06919	TOPRIM	putative DNA primase/helicase; AAA domain-containing protein; Uncharacterized domain associated with phage/plasmid primase; hypothetical protein
OG0005719	hypothetical protein	NA	NA	NA	hypothetical protein
OG0005766	DNA-binding transcriptional regulator, LysR family	K	-	LysR substrate binding domain	DNA-binding transcriptional regulator, LysR family; transcriptional regulator, LysR family; DNA-binding transcriptional LysR family regulator; LysR family transcriptional regulator, glycine cleavage system transcriptional activator
OG0005774	Protein of unknown function DUF2625	S	-	Protein of unknown function DUF2625	Protein of unknown function DUF2625; uncharacterized protein DUF2625
OG0005777	Phage terminase large subunit (GpA)	S	-	Terminase	Phage terminase large subunit (GpA); phage terminase large subunit GpA-like protein; Mor transcription activator family protein
OG0005780	Predicted phosphodiesterase	T	-	Calcineurin-like phosphoesterase superfamily domain	Predicted phosphodiesterase; phosphoesterase, MJ0936 family; predicted phosphodiesterase
OG0005785	hydroxymethylglutaryl-CoA lyase	E	-	HMGL-like	hydroxymethylglutaryl-CoA lyase
OG0005815	hypothetical protein	O	-	belongs to the thioredoxin family	hypothetical protein; Glycosyl transferase family 2; glycosyl transferase family 2
OG0005934	hypothetical protein	-	-	-	hypothetical protein
OG0005966	regulatory protein, luxR family	K	-	response regulator	regulatory protein, luxR family; regulatory LuxR family protein; PAS domain-containing protein/DNA-binding CsgD family transcriptional regulator
OG0005977	hypothetical protein	NA	NA	NA	hypothetical protein
OG0005978	hypothetical protein	NA	NA	NA	hypothetical protein
OG0005979	hypothetical protein	NA	NA	NA	hypothetical protein
OG0005980	Zonular occludens toxin (Zot)	S	-	Zonular occludens toxin (Zot)	Zonular occludens toxin (Zot); zonular occludens toxin Zot
OG0005987	hypothetical protein	-	-	-	hypothetical protein
OG0006025	hypothetical protein	-	-	-	hypothetical protein
OG0006026	2-hydroxychromene-2-carboxylate isomerase	Q	-	2-hydroxychromene-2-carboxylate isomerase	2-hydroxychromene-2-carboxylate isomerase
OG0006035	Helix-turn-helix domain-containing protein	K	-	Transcriptional regulator	Helix-turn-helix domain-containing protein; helix-turn-helix protein; transcriptional regulator with XRE-family HTH domain
OG0006059	Histidine kinase-, DNA gyrase B-, and HSP90-like ATPase	T	-	cheY-homologous receiver domain	Histidine kinase-, DNA gyrase B-, and HSP90-like ATPase; hypothetical protein; signal transduction histidine kinase
OG0006078	Protein of unknown function (DUF3237)	S	-	Protein of unknown function (DUF3237)	Protein of unknown function (DUF3237); uncharacterized protein DUF3237
OG0006134	uncharacterized protein (TIRG00374 family)	S	-	Lysylphosphatidylglycerol synthase TM region	uncharacterized protein (TIRG00374 family); uncharacterized membrane protein YbhN (UPF0104 family)
OG0006163	hypothetical protein	-	-	-	hypothetical protein
OG0006171	hypothetical protein	-	-	-	hypothetical protein
OG0006184	hypothetical protein	NA	NA	NA	hypothetical protein
OG0006199	ubiquinone biosynthesis monooxygenase Coq7	H	ko:K06134	Ubiquinone biosynthesis protein COQ7	ubiquinone biosynthesis monooxygenase Coq7; 3-demethoxyubiquinol 3-hydroxylase
OG0006201	hypothetical protein	NA	NA	NA	hypothetical protein
OG0006205	CAAX protease self-immunity	S	-	CAAX protease self-immunity	CAAX protease self-immunity; CAAX prenyl protease-like protein; membrane protease YdiL (CAAX protease family)
OG0006209	rhomboid family GlyGly-CTERM serine protease	S	-	Rhomboid family	rhomboid family GlyGly-CTERM serine protease
OG0006273	hypothetical protein	-	-	-	hypothetical protein
OG0006349	Protein of unknown function (DUF3584)	D	-	Protein of unknown function (DUF3584)	Protein of unknown function (DUF3584); uncharacterized protein DUF3584
OG0006372	hypothetical protein	M	ko:K07285	Outer membrane lipoprotein	hypothetical protein
OG0006377	hypothetical protein	-	-	-	hypothetical protein
OG0006402	Major Facilitator Superfamily protein	P	ko:K08166,ko:K08167	Major facilitator superfamily	Major Facilitator Superfamily protein; MFS transporter; MFS family permease
OG0006404	hypothetical protein	S	ko:K09992	Trehalose utilisation	hypothetical protein; uncharacterized protein
OG0006406	ELWxxDGT repeat-containing protein	G	ko:K20952	6-phosphogluconolactonase activity	ELWxxDGT repeat-containing protein; ELWxxDGT repeat protein
OG0006422	hypothetical protein	K	ko:K07726	sequence-specific DNA binding	hypothetical protein; putative transcriptional regulator
OG0006443	Helicase conserved C-terminal domain-containing protein	L	-	helicase superfamily c-terminal domain	Helicase conserved C-terminal domain-containing protein; replicative superfamily II helicase; helicase-like protein
OG0006515	nucleoside-binding protein	M	ko:K07335	ABC transporter substrate-binding protein PnrA-like	nucleoside-binding protein; nucleoside-binding protein; basic membrane protein A and related proteins
OG0006547	hypothetical protein	NA	NA	NA	hypothetical protein
OG0006554	RF-1 domain-containing protein	J	ko:K02835	Peptide chain release factor 1 directs the termination of translation in response to the peptide chain termination codons UAG and UAA	RF-1 domain-containing protein
OG0006557	hypothetical protein	-	-	-	hypothetical protein
OG0006559	abortive infection Abi-like protein	S	-	Abortive infection C-terminus	abortive infection Abi-like protein
OG0006587	phage portal protein, lambda family	S	-	Phage portal protein, lambda family	phage portal protein, lambda family; lambda family phage portal protein
OG0006611	transcriptional regulator, TetR family	K	-	transcriptional regulator	transcriptional regulator, TetR family; transcriptional regulator, TetR family; TetR family transcriptional regulator; AcrR family transcriptional regulator
OG0006665	hypothetical protein	-	-	-	hypothetical protein
OG0006696	transposase	L	ko:K07486	transposase IS116 IS110 IS902 family protein	transposase; Transposase; transposase IS116/IS110/IS902 family protein
OG0006720	hypothetical protein	-	-	-	hypothetical protein
OG0006739	Methyltransferase domain-containing protein	S	-	Methyltransferase domain	Methyltransferase domain-containing protein; hypothetical protein; SAM-dependent methyltransferase
OG0006762	Uncharacterized membrane protein	S	-	Protein of unknown function (DUF1624)	Uncharacterized membrane protein; uncharacterized membrane protein
OG0006872	protein of unknown function (DUF4393)	S	-	Domain of unknown function (DUF4393)	protein of unknown function (DUF4393); hypothetical protein; uncharacterized protein DUF4393
OG0007113	hypothetical protein	-	-	-	hypothetical protein
OG0007117	hypothetical protein	-	-	-	hypothetical protein
OG0007119	hypothetical protein	-	-	-	hypothetical protein
OG0007120	TP901 family phage tail tape measure protein	S	-	TIGRFAM phage tail tape measure protein, TP901 family	TP901 family phage tail tape measure protein
OG0007122	hypothetical protein	-	-	-	hypothetical protein
OG0007123	hypothetical protein	-	-	-	hypothetical protein
OG0007124	hypothetical protein	M	-	Concanavalin A-like lectin/glucanases superfamily	hypothetical protein; SPRY domain-containing protein; concanavalin A-like lectin/glucanase superfamily protein
OG0007128	hypothetical protein	-	-	-	hypothetical protein; uncharacterized membrane protein YidH (DUF202 family)
OG0007130	molybdate transport repressor ModE-like protein	K	-	Transcriptional regulator	molybdate transport repressor ModE-like protein; DNA-binding transcriptional LysR family regulator
OG0007294	amino acid/amide ABC transporter membrane protein 2, HAAT family	E	ko:K11961	Belongs to the binding-protein-dependent transport system permease family	amino acid/amide ABC transporter membrane protein 2, HAAT family; amino acid/amide ABC transporter membrane protein 2 (HAAT family); urea transport system permease protein
OG0007295	amino acid/amide ABC transporter ATP-binding protein 2, HAAT family	E	ko:K11963	ABC transporter, ATP-binding protein	amino acid/amide ABC transporter ATP-binding protein 2, HAAT family; amino acid/amide ABC transporter ATP-binding protein 2 (HAAT family); urea transport system ATP-binding protein
OG0007301	streptomycin 3"-adenylyltransferase	S	ko:K00984	Domain of unknown function (DUF4111)	streptomycin 3"-adenylyltransferase
OG0007314	Phytanoyl-CoA dioxygenase (PhyH)	Q	-	Phytanoyl-CoA dioxygenase (PhyH)	Phytanoyl-CoA dioxygenase (PhyH); phytanoyl-CoA dioxygenase PhyH
OG0007316	Glutamate or tyrosine decarboxylase	E	ko:K01634,ko:K20704	carboxy-lyase activity. It is involved in the biological process described with carboxylic acid metabolic process	Glutamate or tyrosine decarboxylase; glutamate/tyrosine decarboxylase-like PLP-dependent enzyme; sphinganine-1-phosphate aldolase
OG0007320	Protein of unknown function (DUF2844)	S	-	Protein of unknown function (DUF2844)	Protein of unknown function (DUF2844); uncharacterized protein DUF2844
OG0007321	Protein of unknown function (DUF3443)	S	-	Protein of unknown function (DUF3443)	Protein of unknown function (DUF3443); uncharacterized protein DUF3443
OG0007322	Calcineurin-like phosphoesterase	S	-	PFAM metallophosphoesterase	Calcineurin-like phosphoesterase; calcineurin-like phosphoesterase family protein
OG0007340	hypothetical protein (DUF2262)	NA	NA	NA	hypothetical protein (DUF2262); hypothetical protein
OG0007343	hypothetical protein	S	ko:K09712	Domain of unknown function (DUF333)	hypothetical protein; uncharacterized protein
OG0007344	hypothetical protein	-	-	-	hypothetical protein
OG0007345	hypothetical protein	-	-	-	hypothetical protein
OG0007346	NADP-dependent 3-hydroxy acid dehydrogenase YdfG	S	-	Enoyl-(Acyl carrier protein) reductase	NADP-dependent 3-hydroxy acid dehydrogenase YdfG; NAD(P)-dependent dehydrogenase (short-subunit alcohol dehydrogenase family)
OG0007347	Acyl-coenzyme A:6-aminopenicillanic acid acyl-transferase	S	-	peptidase C45	Acyl-coenzyme A:6-aminopenicillanic acid acyl-transferase; acyl-CoA:6-aminopenicillanic acid acyl transferase
OG0007349	hypothetical protein	NA	NA	NA	hypothetical protein
OG0007350	hypothetical protein	-	-	-	hypothetical protein
OG0007351	transcriptional regulator, AraC family	K	-	Helix-turn-helix domain	transcriptional regulator, AraC family; AraC family transcriptional regulator; methylphosphotriester-DNA--protein-cysteine methyltransferase
OG0007352	Threonine/homoserine/homoserine lactone efflux protein	E	-	PFAM Lysine exporter protein (LYSE YGGA)	Threonine/homoserine/homoserine lactone efflux protein; threonine/homoserine/homoserine lactone efflux protein
OG0007353	imipenem/basic amino acid-specific outer membrane pore	S	-	outer membrane (Porin)	imipenem/basic amino acid-specific outer membrane pore
OG0007358	tRNA-splicing ligase RtcB	S	ko:K14415	tRNA-splicing ligase RtcB	tRNA-splicing ligase RtcB; RNA-splicing ligase RtcB
OG0007550	FRG domain-containing protein	S	-	FRG	FRG domain-containing protein
OG0007553	hypothetical protein	-	-	-	hypothetical protein
OG0007610	hypothetical protein	NA	NA	NA	hypothetical protein; transposase IS116/IS110/IS902 family protein
OG0007614	phosphoribosylanthranilate isomerase	E	ko:K01817	N-(5'phosphoribosyl)anthranilate (PRA) isomerase	phosphoribosylanthranilate isomerase
OG0007872	BON domain-containing protein	S	ko:K04065	periplasmic or secreted lipoprotein	BON domain-containing protein; hyperosmotically inducible periplasmic protein
OG0007921	hypothetical protein	-	-	-	hypothetical protein; uncharacterized protein DUF4224
OG0008006	Peptidyl-tRNA hydrolase PTH2	-	-	-	Peptidyl-tRNA hydrolase PTH2; hypothetical protein; peptidyl-tRNA hydrolase PTH2
OG0008173	hypothetical protein	-	-	-	hypothetical protein
OG0008174	hypothetical protein	NU	-	Tfp pilus assembly protein FimV	hypothetical protein
OG0008175	hypothetical protein	-	-	-	hypothetical protein
OG0008309	two-component system C4-dicarboxylate transport sensor histidine kinase DctB	T	ko:K10125	PFAM ATP-binding region, ATPase domain protein	two-component system C4-dicarboxylate transport sensor histidine kinase DctB; two-component system, NtrC family, C4-dicarboxylate transport sensor histidine kinase DctB
OG0008311	hypothetical protein	-	-	-	hypothetical protein
OG0008314	hypothetical protein	NA	NA	NA	hypothetical protein
OG0008318	hypothetical protein	-	-	-	hypothetical protein
OG0008320	hypothetical protein	NA	NA	NA	hypothetical protein
OG0008321	LuxR family two component transcriptional regulator	K	-	response regulator	LuxR family two component transcriptional regulator; two-component system, NarL family, nitrate/nitrite response regulator NarL
OG0008322	signal transduction histidine kinase	T	-	Histidine kinase-like ATPases	signal transduction histidine kinase; signal transduction histidine kinase/ActR/RegA family two-component response regulator
OG0008323	3-dehydroquinate dehydratase	E	ko:K03786	Catalyzes a trans-dehydration via an enolate intermediate	3-dehydroquinate dehydratase; 3-dehydroquinate dehydratase II
OG0008324	NADPH2:quinone reductase	C	ko:K00344	PFAM Alcohol dehydrogenase zinc-binding domain protein	NADPH2:quinone reductase; putative PIG3 family NAD(P)H quinone oxidoreductase
OG0008325	acetylornithine deacetylase	E	ko:K01438	Belongs to the peptidase M20A family. ArgE subfamily	acetylornithine deacetylase
OG0008326	methionine aminopeptidase type I	E	ko:K01265	Metallopeptidase family M24	methionine aminopeptidase type I; methionyl aminopeptidase
OG0008327	hypothetical protein	NA	NA	NA	hypothetical protein
OG0008332	hypothetical protein	NA	NA	NA	hypothetical protein; SMI1/KNR4 family protein SUKH-1
OG0008333	hypothetical protein	NA	NA	NA	hypothetical protein
OG0008334	hypothetical protein	NA	NA	NA	hypothetical protein
OG0008336	hypothetical protein	-	-	-	hypothetical protein
OG0008338	GH35 family endo-1,4-beta-xylanase	G	-	Glycosyl hydrolase family 10	GH35 family endo-1,4-beta-xylanase; endo-1,4-beta-xylanase
OG0008348	thiosulfate reductase cytochrome b subunit	C	-	cytochrome	thiosulfate reductase cytochrome b subunit
OG0008349	tRNA A37 threonylcarbamoyladenosine synthetase subunit TsaC/SUA5/YrdC	J	-	Telomere recombination	tRNA A37 threonylcarbamoyladenosine synthetase subunit TsaC/SUA5/YrdC
OG0008350	predicted transcriptional regulator	K	-	Penicillinase repressor	predicted transcriptional regulator; BlaI family transcriptional regulator, penicillinase repressor
OG0008352	TetR family transcriptional regulator	K	-	PFAM regulatory protein TetR	TetR family transcriptional regulator; AcrR family transcriptional regulator
OG0008353	nucleoside ABC transporter membrane protein	S	ko:K02057	Belongs to the binding-protein-dependent transport system permease family	nucleoside ABC transporter membrane protein; general nucleoside transport system permease protein
OG0008354	nucleoside ABC transporter membrane protein	S	ko:K02057	Belongs to the binding-protein-dependent transport system permease family	nucleoside ABC transporter membrane protein; general nucleoside transport system permease protein
OG0008355	uncharacterized protein YbjT (DUF2867 family)	GM	-	NmrA-like family	uncharacterized protein YbjT (DUF2867 family)
OG0008356	hypothetical protein	-	-	-	hypothetical protein
OG0008358	anaerobic selenocysteine-containing dehydrogenase	C	ko:K08351	Belongs to the prokaryotic molybdopterin-containing oxidoreductase family	anaerobic selenocysteine-containing dehydrogenase
OG0008365	diguanylate cyclase	T	-	GGDEF domain	diguanylate cyclase; diguanylate cyclase (GGDEF)-like protein
OG0008406	hypothetical protein	NA	NA	NA	hypothetical protein
OG0008431	DNA polymerase (family 10)	L	ko:K02347	DNA polymerase	DNA polymerase (family 10); DNA polymerase (family X)
OG0008648	hypothetical protein	NA	NA	NA	hypothetical protein
OG0008651	Ribonuclease HI	L	ko:K03469	Endonuclease that specifically degrades the RNA of RNA- DNA hybrids	Ribonuclease HI; ribonuclease HI
OG0008680	BNR/Asp-box repeat-containing protein	S	-	protein related to plant photosystem II stability assembly factor	BNR/Asp-box repeat-containing protein; BNR/Asp-box repeat protein
OG0009048	SMI1 / KNR4 family (SUKH-1)	S	-	SMI1-KNR4 cell-wall	SMI1 / KNR4 family (SUKH-1); SMI1/KNR4 family protein SUKH-1
OG0009471	hypothetical protein	-	-	-	hypothetical protein
OG0009474	hypothetical protein	NA	NA	NA	hypothetical protein; uncharacterized protein YceH (UPF0502 family)
OG0009484	hypothetical protein	NA	NA	NA	hypothetical protein
OG0009487	hypothetical protein	NA	NA	NA	hypothetical protein
OG0009507	hypothetical protein	-	-	-	hypothetical protein
OG0009508	hypothetical protein	NA	NA	NA	hypothetical protein
OG0009538	hypothetical protein	NA	NA	NA	hypothetical protein
OG0009544	NitT/TauT family transport system substrate-binding protein	P	ko:K02051	NMT1/THI5 like	NitT/TauT family transport system substrate-binding protein
OG0009546	hypothetical protein	-	-	-	hypothetical protein
OG0009548	aspartate dehydrogenase	H	ko:K06989	Specifically catalyzes the NAD or NADP-dependent dehydrogenation of L-aspartate to iminoaspartate	aspartate dehydrogenase
OG0009549	4-hydroxy-tetrahydrodipicolinate synthase	EM	ko:K01714	Belongs to the DapA family	4-hydroxy-tetrahydrodipicolinate synthase
OG0009550	GntR family transcriptional regulator	K	-	FCD	GntR family transcriptional regulator; DNA-binding GntR family transcriptional regulator
OG0009551	3-phenylpropionate/cinnamic acid dioxygenase small subunit	Q	-	PFAM aromatic-ring-hydroxylating dioxygenase beta subunit	3-phenylpropionate/cinnamic acid dioxygenase small subunit
OG0009552	hypothetical protein	KT	ko:K07013,ko:K17763	4-vinyl reductase, 4VR	hypothetical protein; uncharacterized protein
OG0009553	4-hydroxybenzoyl-CoA thioesterase	S	ko:K01075	Thioesterase superfamily	4-hydroxybenzoyl-CoA thioesterase
OG0009554	uncharacterized protein DUF1837	S	-	Domain of unknown function (DUF1837)	uncharacterized protein DUF1837
OG0009654	ABC-3C protein	-	-	-	ABC-3C protein; predicted small secreted protein

## Sheet: Supp. Table 4
Table S4: Orthogroups enriched in both P. deltoides and P. trichocarpa endosphere compartments.
orthogroup	functions	n_genes
OG0009000	Succinyl-CoA synthetase, beta subunit	2
OG0006538	O-methyltransferase; hydroxyneurosporene-O-methyltransferase	6
OG0007521	DNA-binding transcriptional regulator, GntR family; transcriptional regulator, GntR family	4
OG0005869	hypothetical protein; NTE family protein	8
OG0007568	N-6 DNA Methylase; hypothetical protein; type II restriction/modification system DNA methylase subunit YeeA	4
OG0008263	Crotonobetainyl-CoA:carnitine CoA-transferase CaiB; benzylsuccinate CoA-transferase BbsF subunit/formyl-CoA transferase; crotonobetainyl-CoA:carnitine CoA-transferase CaiB-like acyl-CoA transferase	3
OG0006458	outer membrane autotransporter barrel domain-containing protein; autotransporter family porin; outer membrane autotransporter protein	6
OG0005856	Protein of unknown function (DUF2950); DUF2950 family protein; Spy/CpxP family protein refolding chaperone	8
OG0006456	hydrophobic/amphiphilic exporter-1, HAE1 family; HAE1 family hydrophobic/amphiphilic exporter-1; hydrophobic/amphiphilic exporter-1 (mainly G- bacteria), HAE1 family	6
OG0006097	protein of unknown function (DUF4158); Transposase and inactivated derivatives, TnpA family; hypothetical protein	7
OG0009167	Uncharacterized conserved protein	2
OG0005001	Adenylate and Guanylate cyclase catalytic domain-containing protein; Adenylate cyclase, class 3; adenylate/guanylate cyclase family protein; class 3 adenylate cyclase; adenylate cyclase	14
OG0006493	glutamate dehydrogenase (NAD); glutamate dehydrogenase (NAD); glutamate dehydrogenase	6
OG0004650	Acyl dehydratase; acyl dehydratase	17
OG0008999	Succinyl-CoA synthetase, alpha subunit	2
OG0003518	DNA-binding transcriptional regulator, LysR family; transcriptional regulator, LysR family; LysR family transcriptional regulator; DNA-binding transcriptional LysR family regulator	26
OG0003906	protein of unknown function (DUF4157); uncharacterized protein DUF4157; lysine-specific metallo-endopeptidase family protein	23
OG0008178	GIY-YIG catalytic domain-containing protein; hypothetical protein	3
OG0009173	hypothetical protein	2
OG0009028	respiratory nitrate reductase alpha subunit apoprotein	2
OG0006517	carbohydrate ABC transporter substrate-binding protein, CUT1 family; carbohydrate ABC transporter substrate-binding protein (CUT1 family); multiple sugar transport system substrate-binding protein	6
OG0006793	glutamate-1-semialdehyde 2,1-aminomutase	5
OG0000897	Predicted oxidoreductase; aryl-alcohol dehydrogenase-like predicted oxidoreductase	35
OG0006478	hypothetical protein; Putative MetA-pathway of phenol degradation; uncharacterized coiled-coil protein SlyX	6
OG0004809	hypothetical protein	16
OG0005314	Type IV secretory pathway, VirD4 component, TraG/TraD family ATPase; hypothetical protein; Type IV secretion-system coupling protein DNA-binding domain-containing protein; type IV secretion system coupling TraD/TrwB family protein	11
OG0006862	TRAP transporter solute receptor, TAXI family; TRAP transporter TAXI family solute receptor	5
OG0006880	Pyruvate/2-oxoglutarate dehydrogenase complex, dihydrolipoamide dehydrogenase (E3) component; pyruvate/2-oxoglutarate dehydrogenase complex dihydrolipoamide dehydrogenase (E3) component	5
OG0006468	Phosphatidylserine/phosphatidylglycerophosphate/cardiolipin synthase; PLD-like domain-containing protein	6
OG0006100	Proton-conducting membrane transporter; Formate hydrogenlyase subunit 3/Multisubunit Na+/H+ antiporter, MnhD subunit; hydrogenase-4 component F; multisubunit sodium/proton antiporter, MrpD subunit	7
OG0004527	pimeloyl-CoA dehydrogenase; Acyl-CoA dehydrogenase; hypothetical protein; hypothetical protein/pimeloyl-CoA dehydrogenase	18
OG0005364	Cytochrome P450; putative iron-dependent peroxidase; hypothetical protein; Dyp-type peroxidase family; deferrochelatase/peroxidase EfeB; porphyrinogen peroxidase	11
OG0006068	geranylgeranyl reductase family; Dehydrogenase (flavoprotein); geranylgeranyl reductase family protein	7
OG0009153	ATP-dependent Lon protease	2
OG0006856	Uncharacterized protein involved in outer membrane biogenesis; uncharacterized protein involved in outer membrane biogenesis; AsmA family protein	5
OG0005860	hypothetical protein	8
OG0005701	ATP-dependent Lon protease; ATPase family associated with various cellular activities (AAA); ATPase family protein associated with various cellular activities (AAA)	9
OG0004566	3-isopropylmalate/(R)-2-methylmalate dehydratase large subunit	18
OG0004869	acetyl-CoA synthetase	15
